# Supplementary material for: Capturing the most wanted taxa through cross-sample correlations
Source: ISME J. 2016 Mar 4;10(10):2459–67. doi: 10.1038/ismej.2016.35 (PMC5030688; doi:10.1038/ismej.2016.35)
Supplement: Supplementary Table 1 [file ismej201635x2.xls]

## Sheet: most wanted Fodor et al
otu	otu priority group defined by [Fodor et al, 2012]	Pearson correlation MGS vs otu	MGS ID	max Fraction Body Habitat	[Fodor et al, 2012] RDP Summary	otu family SILVA and NT/WGS db [2015]	otu genus SILVA and NT/WGS db [2015]	HMP X454 seq Counts Stool	is otu same genus as MGS	MGS genus [2015]	HMP X454 subject Counts Stool	X454 subject fractions Stool
otu_16_V3V5	LOW	0.796942	MGS:11	Stool	Bacteroidetes(100);Bacteroidia(100);Bacteroidales(100);Bacteroidaceae(100);Bacteroides(100)	Bacteroidaceae	Bacteroides	361960	NA	NA	214	0.995349
otu_31_V3V5	LOW	0.668432	MGS:125	Stool	Firmicutes(100);Clostridia(100);Clostridiales(100);Ruminococcaceae(100);Faecalibacterium(100)	Ruminococcaceae	Faecalibacterium	101374	1	Faecalibacterium	210	0.976744
otu_65_V3V5	LOW	0.790942	MGS:8	Stool	Firmicutes(100);Clostridia(100);Clostridiales(100);Lachnospiraceae(100);Roseburia(97)	Lachnospiraceae	Roseburia	50167	NA	NA	209	0.972093
otu_41_V1V3	LOW	0.756288	MGS:206	Stool	Firmicutes(100);Clostridia(100);Clostridiales(100);Ruminococcaceae(100);Faecalibacterium(100)	Ruminococcaceae	Faecalibacterium	77610	1	Faecalibacterium	143	0.959731
otu_12_V3V5	LOW	0.615861	MGS:6	Stool	Bacteroidetes(100);Bacteroidia(100);Bacteroidales(100);Bacteroidaceae(100);Bacteroides(100)	Bacteroidaceae	Bacteroides	453467	1	Bacteroides	206	0.95814
otu_47_V1V3	LOW	NA	NA	Stool	Bacteroidetes(100);Bacteroidia(100);Bacteroidales(100);Bacteroidaceae(100);Bacteroides(100)	Bacteroidaceae	Bacteroides	71590	NA	NA	142	0.95302
otu_140_V1V3	MEDIUM	NA	NA	Stool	Firmicutes(100);Clostridia(100);Clostridiales(100);Lachnospiraceae(88);Coprococcus(61)	Lachnospiraceae	Coprococcus	15690	NA	NA	142	0.95302
otu_200_V1V3	LOW	0.834174	MGS:9	Stool	Firmicutes(100);Clostridia(100);Clostridiales(100);Incertae Sedis XIV(100);Blautia(100)	Lachnospiraceae	Blautia	5969	1	Blautia	140	0.939597
otu_13_V1V3	LOW	NA	NA	Stool	Bacteroidetes(100);Bacteroidia(100);Bacteroidales(100);Bacteroidaceae(100);Bacteroides(100)	Bacteroidaceae	Bacteroides	257295	NA	NA	140	0.939597
otu_74_V1V3	LOW	NA	NA	Stool	Firmicutes(100);Clostridia(100);Clostridiales(100);Lachnospiraceae(100);Roseburia(61)	Lachnospiraceae	Pseudobutyrivibrio	34560	NA	NA	140	0.939597
otu_222_V3V5	LOW	NA	NA	Stool	Firmicutes(100);Clostridia(100);Clostridiales(100);Lachnospiraceae(97);Coprococcus(91)	Lachnospiraceae	NA	5606	NA	NA	199	0.925581
otu_26_V3V5	LOW	0.863009	MGS:3	Stool	Bacteroidetes(100);Bacteroidia(100);Bacteroidales(100);Bacteroidaceae(100);Bacteroides(100)	Bacteroidaceae	Bacteroides	152394	1	Bacteroides	198	0.92093
otu_163_V1V3	LOW	NA	NA	Stool	Firmicutes(100);Clostridia(100);Clostridiales(100);Lachnospiraceae(100);Roseburia(100)	Lachnospiraceae	Roseburia	10933	NA	NA	137	0.919463
otu_39_V1V3	LOW	NA	NA	Stool	Bacteroidetes(100);Bacteroidia(100);Bacteroidales(100);Bacteroidaceae(100);Bacteroides(100)	Bacteroidaceae	Bacteroides	81681	NA	NA	136	0.912752
otu_321_V1V3	LOW	NA	NA	Stool	Firmicutes(100);Clostridia(100);Clostridiales(100);Lachnospiraceae(100);Dorea(100)	Lachnospiraceae	Dorea	3381	NA	NA	135	0.90604
otu_99_V3V5	LOW	0.748638	MGS:70	Stool	Firmicutes(100);Clostridia(100);Clostridiales(100);Ruminococcaceae(100);Subdoligranulum(9)	Ruminococcaceae	Subdoligranulum	26426	1	Subdoligranulum	191	0.888372
otu_55_V3V5	LOW	0.777465	MGS:29	Stool	Bacteroidetes(100);Bacteroidia(100);Bacteroidales(100);Rikenellaceae(100);Alistipes(100)	Rikenellaceae	Alistipes	65557	1	Alistipes	190	0.883721
otu_242_V1V3	LOW	NA	NA	Stool	Firmicutes(100);Clostridia(100);Clostridiales(100);Lachnospiraceae(99);Roseburia(61)	Lachnospiraceae	NA	5008	NA	NA	131	0.879195
otu_122_V1V3	LOW	NA	NA	Stool	Bacteroidetes(100);Bacteroidia(100);Bacteroidales(100);Bacteroidaceae(100);Bacteroides(100)	Bacteroidaceae	Bacteroides	19766	NA	NA	130	0.872483
otu_153_V3V5	MEDIUM	0.668322	MGS:91	Stool	Firmicutes(100);Clostridia(100);Clostridiales(100);Lachnospiraceae(84);Coprococcus(57)	Lachnospiraceae	Blautia	13945	NA	NA	187	0.869767
otu_293_V1V3	HIGH	0.779126	MGS:11	Stool	Firmicutes(100);Clostridia(100);Clostridiales(100);Ruminococcaceae(100);Oscillibacter(100)	Ruminococcaceae	NA	4478	1	Oscillibacter	129	0.865772
otu_90_V3V5	LOW	0.805976	MGS:29	Stool	Bacteroidetes(100);Bacteroidia(100);Bacteroidales(100);Rikenellaceae(100);Alistipes(100)	Rikenellaceae	Alistipes	33303	1	Alistipes	186	0.865116
otu_150_V3V5	LOW	0.742984	MGS:158	Stool	Bacteroidetes(100);Bacteroidia(100);Bacteroidales(100);Bacteroidaceae(100);Bacteroides(100)	Bacteroidaceae	Bacteroides	15564	1	Bacteroides	186	0.865116
otu_246_V3V5	MEDIUM	NA	NA	Stool	Firmicutes(100);Clostridia(100);Clostridiales(100);Ruminococcaceae(100);Oscillibacter(100)	Ruminococcaceae	NA	5235	NA	NA	186	0.865116
otu_154_V1V3	HIGH	NA	NA	Stool	Firmicutes(100);Clostridia(100);Clostridiales(100);Ruminococcaceae(100);Oscillibacter(99)	Ruminococcaceae	NA	13393	NA	NA	128	0.85906
otu_312_V1V3	LOW	NA	NA	Stool	Firmicutes(100);Clostridia(100);Clostridiales(100);Lachnospiraceae(93);Coprococcus(71)	Lachnospiraceae	NA	3851	NA	NA	128	0.85906
otu_298_V1V3	MEDIUM	NA	NA	Stool	Firmicutes(100);Clostridia(100);Clostridiales(100);Incertae Sedis XIV(99);Blautia(99)	Lachnospiraceae	Blautia	3613	NA	NA	128	0.85906
otu_109_V1V3	LOW	NA	NA	Stool	Bacteroidetes(100);Bacteroidia(100);Bacteroidales(100);Bacteroidaceae(100);Bacteroides(100)	Bacteroidaceae	Bacteroides	25121	NA	NA	127	0.852349
otu_142_V1V3	LOW	0.736156	MGS:82	Stool	Firmicutes(100);Clostridia(100);Clostridiales(100);Ruminococcaceae(100);Subdoligranulum(95)	Ruminococcaceae	Subdoligranulum	16016	0	Faecalibacterium	126	0.845638
otu_249_V3V5	MEDIUM	NA	NA	Stool	Firmicutes(100);Clostridia(100);Clostridiales(100);Incertae Sedis XIV(99);Blautia(99)	Lachnospiraceae	Blautia	3987	NA	NA	178	0.827907
otu_190_V3V5	MEDIUM	NA	NA	Stool	Firmicutes(100);Clostridia(100);Clostridiales(100);Ruminococcaceae(100);Oscillibacter(100)	Ruminococcaceae	NA	9785	NA	NA	177	0.823256
otu_216_V3V5	LOW	NA	NA	Stool	Firmicutes(100);Clostridia(100);Clostridiales(100);Lachnospiraceae(56);Coprococcus(41)	Lachnospiraceae	NA	6585	NA	NA	175	0.813953
otu_269_V1V3	MEDIUM	0.697756	MGS:24	Stool	Firmicutes(100);Clostridia(100);Clostridiales(100);Lachnospiraceae(96);Roseburia(49)	Lachnospiraceae	Blautia	5448	NA	NA	121	0.812081
otu_237_V1V3	MEDIUM	NA	NA	Stool	Firmicutes(100);Clostridia(100);Clostridiales(100);Lachnospiraceae(9);Coprococcus(26)	Lachnospiraceae	NA	7179	NA	NA	120	0.805369
otu_239_V3V5	LOW	0.686257	MGS:91	Stool	Firmicutes(100);Clostridia(100);Clostridiales(100);Lachnospiraceae(91);Coprococcus(6)	Lachnospiraceae	Lachnospira	5588	NA	NA	173	0.804651
otu_272_V3V5	LOW	0.660568	MGS:37	Stool	Firmicutes(100);Clostridia(100);Clostridiales(100);Incertae Sedis XIV(75);Blautia(75)	Lachnospiraceae	NA	3911	NA	NA	173	0.804651
otu_256_V3V5	LOW	NA	NA	Stool	Firmicutes(100);Clostridia(100);Clostridiales(100);Lachnospiraceae(58);Coprococcus(52)	Lachnospiraceae	NA	4027	NA	NA	173	0.804651
otu_64_V3V5	LOW	NA	NA	Stool	Bacteroidetes(100);Bacteroidia(100);Bacteroidales(100);Porphyromonadaceae(100);Parabacteroides(100)	Porphyromonadaceae	Parabacteroides	50758	NA	NA	172	0.8
otu_81_V1V3	LOW	0.791136	MGS:67	Stool	Bacteroidetes(100);Bacteroidia(100);Bacteroidales(100);Rikenellaceae(100);Alistipes(100)	Rikenellaceae	Alistipes	38895	1	Alistipes	119	0.798658
otu_394_V3V5	MEDIUM	NA	NA	Stool	Firmicutes(100);Clostridia(100);Clostridiales(100);Ruminococcaceae(100);Papillibacter(39)	Ruminococcaceae	NA	1993	NA	NA	170	0.790698
otu_395_V3V5	LOW	0.618066	MGS:206	Stool	Firmicutes(100);Clostridia(100);Clostridiales(100);Lachnospiraceae(100);Dorea(100)	Lachnospiraceae	Dorea	1860	0	Faecalibacterium	168	0.781395
otu_64_V1V3	LOW	NA	NA	Stool	Bacteroidetes(100);Bacteroidia(100);Bacteroidales(100);Bacteroidaceae(100);Bacteroides(100)	Bacteroidaceae	Bacteroides	44176	NA	NA	116	0.778524
otu_507_V3V5	LOW	NA	NA	Stool	Bacteroidetes(100);Bacteroidia(100);Bacteroidales(100);Bacteroidaceae(100);Bacteroides(100)	Bacteroidaceae	Bacteroides	1425	NA	NA	167	0.776744
otu_387_V3V5	MEDIUM	NA	NA	Stool	Firmicutes(100);Clostridia(100);Clostridiales(100);Ruminococcaceae(100);Butyricicoccus(100)	Ruminococcaceae	NA	1991	NA	NA	167	0.776744
otu_123_V3V5	MEDIUM	0.629262	MGS:83	Stool	Firmicutes(100);Clostridia(100);Clostridiales(100);Ruminococcaceae(100);Oscillibacter(97)	Ruminococcaceae	NA	20817	NA	NA	166	0.772093
otu_323_V3V5	LOW	NA	NA	Stool	Firmicutes(100);Clostridia(100);Clostridiales(100);Eubacteriaceae(92);Eubacterium(92)	Ruminococcaceae	Flavonifractor	3243	NA	NA	166	0.772093
otu_352_V3V5	MEDIUM	NA	NA	Stool	Firmicutes(100);Clostridia(100);Clostridiales(100);Ruminococcaceae(88);Acetivibrio(73)	Ruminococcaceae	NA	2634	NA	NA	165	0.767442
otu_308_V3V5	LOW	0.631166	MGS:25	Stool	Firmicutes(100);Clostridia(100);Clostridiales(100);Lachnospiraceae(100);Anaerostipes(98)	Lachnospiraceae	Anaerostipes	2470	NA	NA	164	0.762791
otu_161_V3V5	LOW	NA	NA	Stool	Firmicutes(100);Clostridia(100);Clostridiales(100);Incertae Sedis XIV(47);Blautia(47)	Lachnospiraceae	NA	6383	NA	NA	164	0.762791
otu_224_V3V5	LOW	NA	NA	Stool	Firmicutes(100);Clostridia(100);Clostridiales(100);Lachnospiraceae(100);Roseburia(100)	Lachnospiraceae	Roseburia	6063	NA	NA	164	0.762791
otu_381_V3V5	MEDIUM	NA	NA	Stool	Firmicutes(100);Clostridia(100);Clostridiales(100);Ruminococcaceae(100);Subdoligranulum(89)	Ruminococcaceae	NA	2322	NA	NA	164	0.762791
otu_50_V1V3	LOW	NA	NA	Stool	Bacteroidetes(100);Bacteroidia(100);Bacteroidales(100);Bacteroidaceae(100);Bacteroides(100)	Bacteroidaceae	Bacteroides	45368	NA	NA	113	0.758389
otu_260_V3V5	LOW	0.780476	MGS:11	Stool	Firmicutes(100);Clostridia(100);Clostridiales(100);Lachnospiraceae(100);Coprococcus(98)	Lachnospiraceae	Coprococcus	2251	NA	NA	162	0.753488
otu_324_V3V5	MEDIUM	0.630981	MGS:8	Stool	Firmicutes(100);Clostridia(100);Clostridiales(100);Incertae Sedis XIV(92);Blautia(92)	Lachnospiraceae	Blautia	2322	NA	NA	162	0.753488
otu_350_V3V5	LOW	NA	NA	Stool	Firmicutes(100);Clostridia(100);Clostridiales(100);Lachnospiraceae(100);Dorea(100)	Lachnospiraceae	Dorea	2230	NA	NA	162	0.753488
otu_151_V1V3	LOW	0.764087	MGS:53	Stool	Bacteroidetes(100);Bacteroidia(100);Bacteroidales(100);Rikenellaceae(100);Alistipes(100)	Rikenellaceae	Alistipes	14733	1	Alistipes	112	0.751678
otu_93_V1V3	LOW	NA	NA	Stool	Bacteroidetes(100);Bacteroidia(100);Bacteroidales(100);Porphyromonadaceae(100);Parabacteroides(100)	Porphyromonadaceae	Parabacteroides	31828	NA	NA	112	0.751678
otu_422_V3V5	LOW	NA	NA	Stool	Firmicutes(100);Clostridia(100);Clostridiales(100);Lachnospiraceae(98);Coprococcus(51)	Lachnospiraceae	NA	1648	NA	NA	160	0.744186
otu_371_V3V5	MEDIUM	NA	NA	Stool	Firmicutes(100);Clostridia(100);Clostridiales(100);Lachnospiraceae(74);Coprococcus(65)	Lachnospiraceae	NA	2370	NA	NA	160	0.744186
otu_359_V3V5	MEDIUM	NA	NA	Stool	Firmicutes(100);Clostridia(100);Clostridiales(100);Lachnospiraceae(86);Coprococcus(73)	Lachnospiraceae	NA	2050	NA	NA	160	0.744186
otu_522_V3V5	MEDIUM	NA	NA	Stool	Bacteroidetes(100);Bacteroidia(100);Bacteroidales(100);Bacteroidaceae(100);Bacteroides(100)	Bacteroidaceae	Bacteroides	1336	NA	NA	159	0.739535
otu_623_V1V3	LOW	NA	NA	Stool	Firmicutes(100);Clostridia(100);Clostridiales(100);Lachnospiraceae(99);Coprococcus(45)	Lachnospiraceae	NA	1026	NA	NA	109	0.731544
otu_278_V3V5	MEDIUM	NA	NA	Stool	Firmicutes(100);Clostridia(100);Clostridiales(100);Lachnospiraceae(88);Coprococcus(46)	Lachnospiraceae	Blautia	4072	NA	NA	156	0.725581
otu_380_V1V3	LOW	NA	NA	Stool	Firmicutes(100);Clostridia(100);Clostridiales(100);Lachnospiraceae(100);Coprococcus(7)	Lachnospiraceae	Lachnospira	2732	NA	NA	108	0.724832
otu_343_V3V5	LOW	0.850547	MGS:70	Stool	Firmicutes(100);Clostridia(100);Clostridiales(100);Ruminococcaceae(100);Subdoligranulum(100)	Ruminococcaceae	Subdoligranulum	2762	1	Subdoligranulum	155	0.72093
otu_381_V1V3	LOW	0.652788	MGS:5	Stool	Firmicutes(100);Clostridia(100);Clostridiales(100);Lachnospiraceae(97);Coprococcus(47)	Lachnospiraceae	NA	3295	NA	NA	107	0.718121
otu_635_V1V3	MEDIUM	NA	NA	Stool	Firmicutes(100);Clostridia(100);Clostridiales(100);Lachnospiraceae(99);Coprococcus(53)	Lachnospiraceae	NA	1487	NA	NA	107	0.718121
otu_410_V1V3	LOW	0.665505	MGS:82	Stool	Firmicutes(100);Clostridia(100);Clostridiales(100);Lachnospiraceae(99);Syntrophococcus(4)	Lachnospiraceae	NA	2540	NA	Faecalibacterium	106	0.711409
otu_291_V3V5	MEDIUM	0.808272	MGS:235	Stool	Firmicutes(100);Erysipelotrichi(100);Erysipelotrichales(100);Erysipelotrichaceae(100);Coprobacillus(82)	Erysipelotrichaceae	NA	3533	NA	NA	151	0.702326
otu_223_V3V5	MEDIUM	0.770763	MGS:72	Stool	Firmicutes(100);Clostridia(100);Clostridiales(100);Lachnospiraceae(100);Coprococcus(75)	Lachnospiraceae	NA	6430	NA	Eubacterium	151	0.702326
otu_158_V1V3	HIGH	0.779546	MGS:83	Stool	Firmicutes(100);Clostridia(100);Clostridiales(100);Ruminococcaceae(100);Oscillibacter(99)	Ruminococcaceae	NA	13561	NA	NA	104	0.697987
otu_325_V1V3	LOW	NA	NA	Stool	Firmicutes(100);Clostridia(100);Clostridiales(100);Lachnospiraceae(100);Roseburia(100)	Lachnospiraceae	Roseburia	4015	NA	NA	104	0.697987
otu_384_V1V3	LOW	NA	NA	Stool	Firmicutes(100);Clostridia(100);Clostridiales(100);Lachnospiraceae(100);Coprococcus(94)	Lachnospiraceae	Roseburia	2860	NA	NA	104	0.697987
otu_182_V3V5	LOW	0.809444	MGS:14	Stool	Bacteroidetes(100);Bacteroidia(100);Bacteroidales(100);Porphyromonadaceae(100);Odoribacter(100)	Porphyromonadaceae	Odoribacter	10272	1	Odoribacter	149	0.693023
otu_146_V1V3	MEDIUM	0.881282	MGS:29	Stool	Bacteroidetes(100);Bacteroidia(100);Bacteroidales(100);Rikenellaceae(100);Alistipes(100)	Rikenellaceae	Alistipes	17169	1	Alistipes	103	0.691275
otu_398_V3V5	LOW	NA	NA	Stool	Firmicutes(100);Clostridia(100);Clostridiales(100);Lachnospiraceae(98);Coprococcus(53)	Lachnospiraceae	NA	1754	NA	NA	147	0.683721
otu_50_V3V5	LOW	0.689789	MGS:246	Stool	Bacteroidetes(100);Bacteroidia(100);Bacteroidales(100);Porphyromonadaceae(100);Parabacteroides(100)	Porphyromonadaceae	Parabacteroides	63481	1	Parabacteroides	146	0.67907
otu_221_V3V5	MEDIUM	NA	NA	Stool	Bacteroidetes(100);Bacteroidia(100);Bacteroidales(100);Bacteroidaceae(100);Bacteroides(100)	Bacteroidaceae	Bacteroides	6921	NA	NA	146	0.67907
otu_235_V1V3	LOW	0.797109	MGS:14	Stool	Bacteroidetes(100);Bacteroidia(100);Bacteroidales(100);Porphyromonadaceae(100);Odoribacter(100)	Porphyromonadaceae	Odoribacter	7691	1	Odoribacter	101	0.677852
otu_274_V1V3	MEDIUM	0.665401	MGS:83	Stool	Firmicutes(100);Clostridia(100);Clostridiales(100);Ruminococcaceae(100);Oscillibacter(100)	Ruminococcaceae	NA	5509	NA	NA	101	0.677852
otu_600_V1V3	HIGH	0.651724	MGS:41	Stool	Firmicutes(85);Clostridia(7);Clostridiales(69);Ruminococcaceae(47);Butyricicoccus(9)	Ruminococcaceae	NA	1452	NA	NA	100	0.671141
otu_255_V1V3	LOW	0.624671	MGS:22	Stool	Bacteroidetes(100);Bacteroidia(100);Bacteroidales(100);Bacteroidaceae(100);Bacteroides(100)	Bacteroidaceae	Bacteroides	4432	1	Bacteroides	100	0.671141
otu_313_V3V5	MEDIUM	0.712407	MGS:62	Stool	Firmicutes(100);Clostridia(100);Clostridiales(100);Lachnospiraceae(100);Coprococcus(47)	Lachnospiraceae	NA	3375	NA	NA	144	0.669767
otu_114_V3V5	MEDIUM	0.650625	MGS:57	Stool	Firmicutes(100);Clostridia(100);Clostridiales(100);Ruminococcaceae(99);Ruminococcus(92)	Ruminococcaceae	Ruminococcus	23779	1	Ruminococcus	143	0.665116
otu_475_V1V3	LOW	0.851294	MGS:11	Stool	Firmicutes(100);Clostridia(100);Clostridiales(100);Eubacteriaceae(92);Eubacterium(92)	Ruminococcaceae	Flavonifractor	2067	NA	NA	99	0.66443
otu_193_V1V3	LOW	0.645351	MGS:21	Stool	Bacteroidetes(100);Bacteroidia(100);Bacteroidales(100);Bacteroidaceae(100);Bacteroides(100)	Bacteroidaceae	Bacteroides	10406	1	Bacteroides	99	0.66443
otu_107_V1V3	LOW	0.834206	MGS:139	Stool	Proteobacteria(100);Betaproteobacteria(100);Burkholderiales(100);Alcaligenaceae(100);Parasutterella(100)	Alcaligenaceae	Parasutterella	29417	1	Parasutterella	98	0.657718
otu_451_V1V3	LOW	NA	NA	Stool	Firmicutes(100);Clostridia(100);Clostridiales(100);Lachnospiraceae(72);Coprococcus(4)	Lachnospiraceae	Anaerostipes	2272	NA	NA	98	0.657718
otu_743_V1V3	MEDIUM	NA	NA	Stool	Firmicutes(100);Clostridia(100);Clostridiales(100);Lachnospiraceae(78);Coprococcus(47)	Lachnospiraceae	Blautia	1017	NA	NA	97	0.651007
otu_312_V3V5	HIGH	0.912787	MGS:33	Stool	Firmicutes(96);Clostridia(91);Clostridiales(87);Veillonellaceae(39);Anaerovibrio(33)	Christensenellaceae	NA	3357	NA	NA	139	0.646512
otu_133_V3V5	LOW	0.751528	MGS:108	Stool	Firmicutes(100);Clostridia(100);Clostridiales(100);Ruminococcaceae(100);Ruminococcus(100)	Ruminococcaceae	Ruminococcus	17421	1	Ruminococcus	139	0.646512
otu_435_V1V3	MEDIUM	0.829453	MGS:70	Stool	Firmicutes(100);Clostridia(100);Clostridiales(100);Ruminococcaceae(100);Subdoligranulum(100)	Ruminococcaceae	Subdoligranulum	2510	1	Subdoligranulum	96	0.644295
otu_127_V3V5	LOW	0.866531	MGS:139	Stool	Proteobacteria(100);Betaproteobacteria(100);Burkholderiales(100);Alcaligenaceae(100);Parasutterella(100)	Alcaligenaceae	Parasutterella	18819	1	Parasutterella	138	0.64186
otu_696_V1V3	HIGH	0.716638	MGS:125	Stool	Firmicutes(100);Clostridia(100);Clostridiales(100);Ruminococcaceae(100);Anaerotruncus(29)	Ruminococcaceae	NA	1233	NA	Faecalibacterium	95	0.637584
otu_97_V1V3	LOW	NA	NA	Stool	Bacteroidetes(100);Bacteroidia(100);Bacteroidales(100);Porphyromonadaceae(100);Parabacteroides(100)	Porphyromonadaceae	Parabacteroides	29188	NA	NA	95	0.637584
otu_262_V3V5	MEDIUM	0.648545	MGS:125	Stool	Firmicutes(100);Clostridia(100);Clostridiales(100);Lachnospiraceae(100);Coprococcus(92)	Lachnospiraceae	Lachnospira	4556	0	Faecalibacterium	137	0.637209
otu_700_V1V3	LOW	NA	NA	Stool	Firmicutes(100);Clostridia(100);Clostridiales(100);Lachnospiraceae(95);Coprococcus(3)	Lachnospiraceae	NA	1121	NA	NA	94	0.630872
otu_796_V1V3	MEDIUM	NA	NA	Stool	Firmicutes(100);Clostridia(100);Clostridiales(100);Lachnospiraceae(100);Coprococcus(25)	Lachnospiraceae	NA	848	NA	NA	94	0.630872
otu_92_V3V5	MEDIUM	0.770955	MGS:207	Stool	Firmicutes(100);Clostridia(100);Clostridiales(100);Veillonellaceae(100);Phascolarctobacterium(100)	Acidaminococcaceae	Phascolarctobacterium	32705	1	Phascolarctobacterium	135	0.627907
otu_549_V1V3	MEDIUM	NA	NA	Stool	Firmicutes(100);Clostridia(100);Clostridiales(100);Lachnospiraceae(81);Coprococcus(32)	Lachnospiraceae	NA	1247	NA	NA	93	0.624161
otu_243_V3V5	MEDIUM	0.674973	MGS:49	Stool	Firmicutes(100);Clostridia(100);Clostridiales(100);Ruminococcaceae(99);Sporobacter(63)	Ruminococcaceae	NA	5614	NA	NA	133	0.618605
otu_594_V1V3	MEDIUM	0.712025	MGS:8	Stool	Firmicutes(100);Clostridia(100);Clostridiales(100);Incertae Sedis XIV(100);Blautia(100)	Lachnospiraceae	Blautia	1084	NA	NA	92	0.61745
otu_456_V1V3	MEDIUM	0.628278	MGS:235	Stool	Firmicutes(100);Erysipelotrichi(99);Erysipelotrichales(99);Erysipelotrichaceae(99);Coprobacillus(95)	Erysipelotrichaceae	NA	2035	NA	NA	92	0.61745
otu_541_V1V3	HIGH	0.625017	MGS:8	Stool	Firmicutes(100);Clostridia(100);Clostridiales(100);Lachnospiraceae(98);Roseburia(53)	Lachnospiraceae	NA	1212	NA	NA	92	0.61745
otu_746_V1V3	HIGH	NA	NA	Stool	Firmicutes(100);Clostridia(100);Clostridiales(100);Ruminococcaceae(100);Butyricicoccus(100)	Ruminococcaceae	NA	635	NA	NA	92	0.61745
otu_83_V1V3	MEDIUM	NA	NA	Throat	Firmicutes(100);Clostridia(100);Clostridiales(100);Lachnospiraceae(95);Coprococcus(14)	Lachnospiraceae	NA	495	NA	NA	92	0.61745
otu_430_V1V3	HIGH	0.811935	MGS:33	Stool	Firmicutes(91);Clostridia(9);Clostridiales(81);Ruminococcaceae(27);Anaerotruncus(1)	Christensenellaceae	NA	2426	NA	NA	91	0.610738
otu_212_V1V3	LOW	0.7861	MGS:68	Stool	Bacteroidetes(100);Bacteroidia(100);Bacteroidales(100);Rikenellaceae(100);Alistipes(100)	Rikenellaceae	Alistipes	8802	1	Alistipes	91	0.610738
otu_85_V1V3	MEDIUM	NA	NA	Stool	Firmicutes(100);Clostridia(100);Clostridiales(100);Ruminococcaceae(98);Ruminococcus(54)	Ruminococcaceae	Ruminococcus	36118	NA	NA	91	0.610738
otu_391_V3V5	MEDIUM	0.760773	MGS:31	Stool	Firmicutes(99);Clostridia(99);Clostridiales(99);Lachnospiraceae(99);Coprococcus(42)	Lachnospiraceae	NA	1778	NA	NA	131	0.609302
otu_556_V3V5	LOW	NA	NA	Stool	Firmicutes(100);Clostridia(100);Clostridiales(100);Incertae Sedis XIV(100);Blautia(100)	Lachnospiraceae	Blautia	843	NA	NA	131	0.609302
otu_514_V3V5	MEDIUM	NA	NA	Stool	Firmicutes(100);Clostridia(96);Clostridiales(96);Lachnospiraceae(69);Acetitomaculum(38)	Defluviitaleaceae	NA	1327	NA	NA	131	0.609302
otu_138_V3V5	MEDIUM	0.84227	MGS:121	Stool	Firmicutes(100);Clostridia(100);Clostridiales(100);Ruminococcaceae(99);Oscillibacter(88)	Ruminococcaceae	NA	17087	NA	NA	130	0.604651
otu_508_V3V5	LOW	NA	NA	Stool	Firmicutes(99);Clostridia(99);Clostridiales(99);Ruminococcaceae(99);Ruminococcus(28)	Ruminococcaceae	NA	1357	NA	NA	130	0.604651
otu_509_V1V3	MEDIUM	0.686965	MGS:44	Stool	Firmicutes(99);Clostridia(99);Clostridiales(99);Ruminococcaceae(99);Anaerotruncus(6)	Ruminococcaceae	NA	1770	NA	NA	90	0.604027
otu_302_V1V3	MEDIUM	NA	NA	Stool	Bacteroidetes(100);Bacteroidia(100);Bacteroidales(100);Bacteroidaceae(100);Bacteroides(100)	Bacteroidaceae	Bacteroides	4852	NA	NA	90	0.604027
otu_618_V3V5	LOW	NA	NA	Stool	Firmicutes(100);Clostridia(100);Clostridiales(100);Lachnospiraceae(97);Coprococcus(28)	Lachnospiraceae	NA	826	NA	NA	129	0.6
otu_396_V1V3	MEDIUM	0.665933	MGS:83	Stool	Firmicutes(100);Clostridia(100);Clostridiales(100);Ruminococcaceae(100);Oscillibacter(95)	Ruminococcaceae	NA	3080	NA	NA	89	0.597315
otu_548_V1V3	LOW	NA	NA	Stool	Bacteroidetes(100);Bacteroidia(100);Bacteroidales(100);Bacteroidaceae(100);Bacteroides(100)	Bacteroidaceae	Bacteroides	1578	NA	NA	89	0.597315
otu_33_V3V5	LOW	NA	NA	Stool	Bacteroidetes(100);Bacteroidia(100);Bacteroidales(100);Bacteroidaceae(100);Bacteroides(100)	Bacteroidaceae	Bacteroides	94949	NA	NA	127	0.590698
otu_358_V3V5	MEDIUM	0.721085	MGS:44	Stool	Firmicutes(100);Clostridia(100);Clostridiales(100);Ruminococcaceae(97);Faecalibacterium(61)	Ruminococcaceae	NA	2602	NA	NA	125	0.581395
otu_406_V1V3	LOW	0.796416	MGS:166	Stool	Actinobacteria(100);Actinobacteria(100);Coriobacteridae(100);Coriobacteriales(100);Coriobacterineae(100);Coriobacteriaceae(100);Collinsella(100)	Coriobacteriaceae	Collinsella	1601	1	Collinsella	85	0.57047
otu_377_V1V3	MEDIUM	0.839993	MGS:29	Stool	Bacteroidetes(100);Bacteroidia(100);Bacteroidales(100);Rikenellaceae(100);Alistipes(100)	Rikenellaceae	Alistipes	3583	1	Alistipes	84	0.563758
otu_77_V3V5	LOW	0.743872	MGS:218	Saliva	Firmicutes(100);Clostridia(100);Clostridiales(100);Veillonellaceae(100);Dialister(100)	Veillonellaceae	Dialister	17061	1	Dialister	120	0.55814
otu_650_V3V5	LOW	0.740725	MGS:81	Stool	Firmicutes(100);Clostridia(100);Clostridiales(100);Lachnospiraceae(98);Roseburia(58)	Lachnospiraceae	Roseburia	714	NA	NA	120	0.55814
otu_633_V1V3	MEDIUM	0.649363	MGS:8	Stool	Firmicutes(100);Clostridia(100);Clostridiales(100);Ruminococcaceae(100);Oscillibacter(97)	Ruminococcaceae	NA	1260	NA	NA	82	0.550336
otu_736_V1V3	MEDIUM	NA	NA	Stool	Firmicutes(100);Clostridia(100);Clostridiales(100);Ruminococcaceae(48);Lactonifactor(48)	Lachnospiraceae	NA	991	NA	NA	81	0.543624
otu_561_V3V5	MEDIUM	NA	NA	Stool	Firmicutes(100);Clostridia(100);Clostridiales(100);Lachnospiraceae(62);Coprococcus(29)	Lachnospiraceae	NA	930	NA	NA	116	0.539535
otu_372_V1V3	MEDIUM	0.683807	MGS:23	Stool	Bacteroidetes(100);Bacteroidia(100);Bacteroidales(100);Rikenellaceae(100);Alistipes(100)	Rikenellaceae	Alistipes	3284	1	Alistipes	80	0.536913
otu_768_V3V5	LOW	0.630194	MGS:81	Stool	Firmicutes(100);Clostridia(100);Clostridiales(100);Lachnospiraceae(100);Roseburia(100)	Lachnospiraceae	Pseudobutyrivibrio	546	NA	NA	115	0.534884
otu_417_V3V5	LOW	0.617608	MGS:310	Stool	Firmicutes(100);Erysipelotrichi(96);Erysipelotrichales(96);Erysipelotrichaceae(96);Coprobacillus(52)	Erysipelotrichaceae	NA	1834	1	Erysipelatoclostridium	115	0.534884
otu_248_V3V5	MEDIUM	0.814715	MGS:67	Stool	Bacteroidetes(100);Bacteroidia(100);Bacteroidales(100);Rikenellaceae(100);Alistipes(100)	Rikenellaceae	Alistipes	5340	1	Alistipes	114	0.530233
otu_190_V1V3	LOW	0.6825	MGS:108	Stool	Firmicutes(100);Clostridia(100);Clostridiales(100);Ruminococcaceae(100);Ruminococcus(100)	Ruminococcaceae	Ruminococcus	8438	1	Ruminococcus	79	0.530201
otu_642_V1V3	LOW	0.63631	MGS:2	Stool	Bacteroidetes(100);Bacteroidia(100);Bacteroidales(100);Porphyromonadaceae(100);Parabacteroides(100)	Porphyromonadaceae	Parabacteroides	1310	1	Parabacteroides	77	0.516779
otu_208_V1V3	LOW	NA	NA	Stool	Bacteroidetes(100);Bacteroidia(100);Bacteroidales(100);Bacteroidaceae(100);Bacteroides(100)	Bacteroidaceae	Bacteroides	8721	NA	NA	77	0.516779
otu_492_V3V5	MEDIUM	NA	NA	Stool	Firmicutes(100);Clostridia(100);Clostridiales(100);Lachnospiraceae(85);Roseburia(38)	Lachnospiraceae	NA	1292	NA	NA	110	0.511628
otu_712_V3V5	MEDIUM	NA	NA	Stool	Firmicutes(100);Clostridia(100);Clostridiales(100);Ruminococcaceae(100);Anaerotruncus(68)	Ruminococcaceae	NA	565	NA	NA	110	0.511628
otu_615_V1V3	LOW	NA	NA	Stool	Firmicutes(100);Clostridia(100);Clostridiales(100);Lachnospiraceae(100);Coprococcus(97)	Lachnospiraceae	Coprococcus	1203	NA	NA	76	0.510067
otu_430_V3V5	LOW	0.793655	MGS:166	Stool	Actinobacteria(100);Actinobacteria(100);Coriobacteridae(100);Coriobacteriales(100);Coriobacterineae(100);Coriobacteriaceae(100);Collinsella(100)	Coriobacteriaceae	Collinsella	1417	1	Collinsella	109	0.506977
otu_567_V3V5	LOW	NA	NA	Stool	Firmicutes(100);Erysipelotrichi(100);Erysipelotrichales(100);Erysipelotrichaceae(100);Holdemania(100)	Erysipelotrichaceae	Holdemania	329	NA	NA	109	0.506977
otu_494_V1V3	HIGH	NA	NA	Stool	Firmicutes(100);Clostridia(100);Clostridiales(100);Lachnospiraceae(99);Anaerosporobacter(45)	Lachnospiraceae	NA	1589	NA	NA	75	0.503356
otu_649_V3V5	MEDIUM	0.6228	MGS:331	Stool	Firmicutes(100);Clostridia(100);Clostridiales(100);Ruminococcaceae(100);Anaerotruncus(44)	Ruminococcaceae	NA	764	NA	NA	108	0.502326
otu_730_V3V5	MEDIUM	NA	NA	Stool	Firmicutes(100);Clostridia(100);Clostridiales(100);Ruminococcaceae(99);Ethanoligenens(38)	Ruminococcaceae	NA	579	NA	NA	108	0.502326
otu_553_V3V5	MEDIUM	0.693093	MGS:103	Stool	Firmicutes(100);Clostridia(100);Clostridiales(100);Ruminococcaceae(94);Sporobacter(8)	Ruminococcaceae	NA	1121	NA	NA	107	0.497674
otu_812_V3V5	MEDIUM	NA	NA	Stool	Firmicutes(100);Clostridia(100);Clostridiales(100);Lachnospiraceae(81);Coprococcus(7)	Lachnospiraceae	NA	406	NA	NA	107	0.497674
otu_720_V1V3	HIGH	0.741532	MGS:103	Stool	Firmicutes(100);Clostridia(100);Clostridiales(100);Ruminococcaceae(98);Sporobacter(4)	Ruminococcaceae	NA	1019	NA	NA	74	0.496644
otu_1024_V1V3	HIGH	NA	NA	Stool	Firmicutes(100);Clostridia(100);Clostridiales(100);Lachnospiraceae(84);Coprococcus(27)	Lachnospiraceae	NA	487	NA	NA	74	0.496644
otu_716_V3V5	MEDIUM	NA	NA	Stool	Firmicutes(100);Clostridia(100);Clostridiales(100);Lachnospiraceae(9);Coprococcus(84)	NA	NA	576	NA	NA	106	0.493023
otu_247_V1V3	LOW	0.859781	MGS:154	Stool	Verrucomicrobia(100);Verrucomicrobiae(100);Verrucomicrobiales(100);Verrucomicrobiaceae(100);Akkermansia(100)	Verrucomicrobiaceae	Akkermansia	7240	1	Akkermansia	73	0.489933
otu_134_V1V3	HIGH	0.802289	MGS:207	Stool	Firmicutes(100);Clostridia(100);Clostridiales(100);Veillonellaceae(100);Phascolarctobacterium(100)	Acidaminococcaceae	Phascolarctobacterium	17667	1	Phascolarctobacterium	73	0.489933
otu_863_V3V5	LOW	0.926074	MGS:22	Stool	Bacteroidetes(100);Bacteroidia(100);Bacteroidales(100);Bacteroidaceae(100);Bacteroides(100)	Bacteroidaceae	Bacteroides	439	1	Bacteroides	104	0.483721
otu_854_V3V5	MEDIUM	0.652247	MGS:11	Stool	Firmicutes(100);Clostridia(100);Clostridiales(100);Ruminococcaceae(91);Oscillibacter(54)	Ruminococcaceae	NA	409	NA	NA	103	0.47907
otu_916_V3V5	MEDIUM	0.612088	MGS:97	Stool	Firmicutes(100);Clostridia(100);Clostridiales(100);Ruminococcaceae(100);Oscillibacter(100)	Ruminococcaceae	NA	325	NA	Faecalibacterium	103	0.47907
otu_787_V3V5	MEDIUM	NA	NA	Stool	Firmicutes(100);Clostridia(100);Clostridiales(100);Ruminococcaceae(100);Oscillibacter(95)	Ruminococcaceae	NA	493	NA	NA	103	0.47907
otu_222_V1V3	LOW	NA	NA	Stool	Bacteroidetes(100);Flavobacteria(100);Flavobacteriales(100);Flavobacteriaceae(100);Weeksella(100)	Bacteroidaceae	Bacteroides	7795	NA	NA	71	0.47651
otu_5_V1V3	LOW	NA	NA	Hard palate	Firmicutes(100);Clostridia(100);Clostridiales(100);Veillonellaceae(100);Veillonella(100)	Veillonellaceae	Veillonella	693	NA	NA	71	0.47651
otu_59_V1V3	LOW	NA	NA	Tongue dorsum	Firmicutes(100);Clostridia(100);Clostridiales(100);Lachnospiraceae(91);Anaerosporobacter(4)	Lachnospiraceae	Lachnoanaerobaculum	218	NA	NA	70	0.469799
otu_892_V1V3	LOW	NA	NA	Stool	Firmicutes(100);Clostridia(100);Clostridiales(100);Ruminococcaceae(97);Anaerotruncus(83)	Ruminococcaceae	NA	666	NA	NA	70	0.469799
otu_1122_V1V3	MEDIUM	NA	NA	Stool	Firmicutes(100);Clostridia(100);Clostridiales(100);Lachnospiraceae(100);Roseburia(62)	Lachnospiraceae	NA	339	NA	NA	70	0.469799
otu_909_V3V5	MEDIUM	0.788312	MGS:29	Stool	Bacteroidetes(100);Bacteroidia(100);Bacteroidales(100);Rikenellaceae(100);Alistipes(100)	NA	NA	397	NA	Alistipes	101	0.469767
otu_7_V3V5	LOW	NA	NA	Supragingival plaque	Firmicutes(100);Clostridia(100);Clostridiales(100);Veillonellaceae(100);Veillonella(100)	Veillonellaceae	Veillonella	900	NA	NA	101	0.469767
otu_250_V3V5	MEDIUM	0.887593	MGS:121	Stool	Firmicutes(100);Clostridia(100);Clostridiales(100);Ruminococcaceae(100);Oscillibacter(64)	Ruminococcaceae	NA	5077	NA	NA	100	0.465116
otu_619_V3V5	LOW	NA	NA	Stool	Firmicutes(100);Clostridia(100);Clostridiales(100);Incertae Sedis XIV(68);Blautia(68)	Lachnospiraceae	NA	774	NA	NA	100	0.465116
otu_469_V1V3	LOW	NA	NA	Stool	Bacteroidetes(100);Bacteroidia(100);Bacteroidales(100);Bacteroidaceae(100);Bacteroides(100)	Bacteroidaceae	Bacteroides	2248	NA	NA	69	0.463087
otu_331_V1V3	MEDIUM	NA	NA	Stool	Bacteroidetes(100);Bacteroidia(100);Bacteroidales(100);Bacteroidaceae(100);Bacteroides(100)	Bacteroidaceae	Bacteroides	2864	NA	NA	69	0.463087
otu_912_V1V3	MEDIUM	NA	NA	Stool	Firmicutes(100);Clostridia(100);Clostridiales(100);Lachnospiraceae(100);Dorea(83)	Lachnospiraceae	NA	658	NA	NA	69	0.463087
otu_213_V3V5	HIGH	0.917875	MGS:350	Stool	Bacteroidetes(100);Bacteroidia(100);Bacteroidales(100);Porphyromonadaceae(100);Butyricimonas(100)	Porphyromonadaceae	Butyricimonas	6982	1	Butyricimonas	99	0.460465
otu_1041_V1V3	MEDIUM	NA	NA	Stool	Firmicutes(100);Clostridia(100);Clostridiales(100);Ruminococcaceae(98);Oscillibacter(83)	Ruminococcaceae	NA	353	NA	NA	68	0.456376
otu_796_V3V5	MEDIUM	NA	NA	Stool	Firmicutes(100);Clostridia(100);Clostridiales(100);Ruminococcaceae(100);Anaerotruncus(56)	Ruminococcaceae	Anaerotruncus	488	NA	NA	98	0.455814
otu_517_V3V5	MEDIUM	0.78962	MGS:57	Stool	Firmicutes(100);Clostridia(100);Clostridiales(100);Ruminococcaceae(100);Ruminococcus(100)	Ruminococcaceae	Ruminococcus	1396	1	Ruminococcus	97	0.451163
otu_214_V3V5	LOW	NA	NA	Stool	Bacteroidetes(100);Bacteroidia(100);Bacteroidales(100);Bacteroidaceae(100);Bacteroides(100)	Bacteroidaceae	Bacteroides	6862	NA	NA	97	0.451163
otu_975_V1V3	MEDIUM	0.63883	MGS:52	Stool	Firmicutes(100);Clostridia(100);Clostridiales(100);Lachnospiraceae(78);Coprococcus(59)	Lachnospiraceae	NA	250	NA	NA	67	0.449664
otu_757_V3V5	MEDIUM	NA	NA	Stool	Firmicutes(100);Clostridia(100);Clostridiales(100);Incertae Sedis XIV(46);Blautia(46)	Lachnospiraceae	NA	481	NA	NA	95	0.44186
otu_62_V3V5	MEDIUM	0.62599	MGS:98	Stool	Bacteroidetes(100);Bacteroidia(100);Bacteroidales(100);Bacteroidaceae(100);Bacteroides(100)	Bacteroidaceae	Bacteroides	57723	1	Bacteroides	94	0.437209
otu_346_V1V3	HIGH	0.635233	MGS:83	Stool	Firmicutes(100);Clostridia(100);Clostridiales(100);Ruminococcaceae(100);Oscillibacter(100)	Ruminococcaceae	NA	3454	NA	NA	65	0.436242
otu_994_V1V3	HIGH	NA	NA	Stool	Firmicutes(100);Clostridia(100);Clostridiales(100);Ruminococcaceae(99);Anaerotruncus(92)	Ruminococcaceae	NA	589	NA	NA	65	0.436242
otu_1000_V1V3	LOW	NA	NA	Stool	Firmicutes(100);Clostridia(100);Clostridiales(100);Lachnospiraceae(99);Roseburia(77)	Lachnospiraceae	Roseburia	493	NA	NA	64	0.42953
otu_3_V3V5	LOW	NA	NA	Supragingival plaque	Proteobacteria(100);Gammaproteobacteria(100);Pasteurellales(100);Pasteurellaceae(100);Haemophilus(79)	Pasteurellaceae	Haemophilus	1168	NA	NA	92	0.427907
otu_9_V3V5	LOW	NA	NA	Palatine Tonsils	Firmicutes(100);Bacilli(100);Lactobacillales(100);Streptococcaceae(100);Streptococcus(100)	Streptococcaceae	Streptococcus	411	NA	NA	92	0.427907
otu_410_V3V5	MEDIUM	NA	NA	Stool	Firmicutes(100);Clostridia(100);Clostridiales(100);Lachnospiraceae(7);Dorea(36)	Lachnospiraceae	NA	1905	NA	NA	92	0.427907
otu_1220_V1V3	MEDIUM	NA	NA	Stool	Firmicutes(100);Clostridia(100);Clostridiales(100);Lachnospiraceae(91);Roseburia(73)	NA	NA	298	NA	NA	63	0.422819
otu_888_V3V5	LOW	0.86745	MGS:22	Stool	Bacteroidetes(100);Bacteroidia(100);Bacteroidales(100);Bacteroidaceae(100);Bacteroides(100)	Bacteroidaceae	Bacteroides	426	1	Bacteroides	90	0.418605
otu_1066_V3V5	LOW	0.671102	MGS:40	Stool	Bacteroidetes(100);Bacteroidia(100);Bacteroidales(100);Bacteroidaceae(100);Bacteroides(100)	Bacteroidaceae	Bacteroides	242	1	Bacteroides	90	0.418605
otu_332_V3V5	LOW	0.610314	MGS:80	Stool	Firmicutes(100);Clostridia(100);Clostridiales(100);Ruminococcaceae(96);Anaerotruncus(41)	Ruminococcaceae	NA	2170	NA	Eubacterium	90	0.418605
otu_898_V3V5	HIGH	NA	NA	Stool	Firmicutes(88);Clostridia(88);Clostridiales(84);Gracilibacteraceae(42);Gracilibacter(26)	Christensenellaceae	NA	391	NA	NA	90	0.418605
otu_700_V3V5	MEDIUM	NA	NA	Stool	Firmicutes(100);Clostridia(100);Clostridiales(100);Ruminococcaceae(93);Acetivibrio(91)	Ruminococcaceae	NA	601	NA	NA	90	0.418605
otu_717_V3V5	MEDIUM	0.694897	MGS:49	Stool	Firmicutes(100);Clostridia(100);Clostridiales(100);Ruminococcaceae(100);Sporobacter(87)	Ruminococcaceae	NA	618	NA	NA	89	0.413953
otu_346_V3V5	MEDIUM	0.689341	MGS:39	Stool	Firmicutes(100);Clostridia(100);Clostridiales(100);Lachnospiraceae(89);Roseburia(73)	Lachnospiraceae	NA	2585	NA	Blautia	89	0.413953
otu_582_V3V5	MEDIUM	NA	NA	Stool	Firmicutes(100);Clostridia(100);Clostridiales(100);Peptostreptococcaceae(100);Sporacetigenium(96)	Peptostreptococcaceae	NA	631	NA	NA	89	0.413953
otu_2_V1V3	LOW	NA	NA	Tongue dorsum	Firmicutes(100);Bacilli(100);Lactobacillales(100);Streptococcaceae(100);Streptococcus(100)	Streptococcaceae	Streptococcus	329	NA	NA	61	0.409396
otu_1124_V1V3	LOW	NA	NA	Stool	Bacteroidetes(100);Bacteroidia(100);Bacteroidales(100);Bacteroidaceae(100);Bacteroides(100)	Bacteroidaceae	Bacteroides	436	NA	NA	61	0.409396
otu_608_V3V5	LOW	NA	NA	Stool	Firmicutes(100);Clostridia(100);Clostridiales(100);Lachnospiraceae(92);Coprococcus(9)	Lachnospiraceae	NA	867	NA	NA	88	0.409302
otu_520_V3V5	LOW	NA	NA	Stool	Bacteroidetes(100);Bacteroidia(100);Bacteroidales(100);Bacteroidaceae(100);Bacteroides(100)	Bacteroidaceae	Bacteroides	1352	NA	NA	87	0.404651
otu_484_V3V5	MEDIUM	NA	NA	Stool	Bacteroidetes(100);Bacteroidia(99);Bacteroidales(99);Rikenellaceae(95);Alistipes(54)	Rikenellaceae	Alistipes	1471	NA	NA	87	0.404651
otu_1183_V1V3	MEDIUM	0.63589	MGS:22	Stool	Bacteroidetes(100);Bacteroidia(100);Bacteroidales(100);Bacteroidaceae(100);Bacteroides(100)	NA	NA	370	NA	Bacteroides	60	0.402685
otu_903_V3V5	MEDIUM	NA	NA	Stool	Firmicutes(100);Clostridia(100);Clostridiales(100);Lachnospiraceae(97);Coprococcus(89)	Lachnospiraceae	Coprococcus	335	NA	NA	86	0.4
otu_899_V3V5	MEDIUM	NA	NA	Stool	Firmicutes(100);Clostridia(100);Clostridiales(100);Incertae Sedis XIV(91);Blautia(91)	Lachnospiraceae	NA	257	NA	NA	86	0.4
otu_602_V1V3	LOW	0.629386	MGS:67	Stool	Bacteroidetes(100);Bacteroidia(100);Bacteroidales(100);Rikenellaceae(100);Alistipes(100)	Rikenellaceae	Alistipes	1639	1	Alistipes	59	0.395973
otu_718_V1V3	MEDIUM	NA	NA	Stool	Firmicutes(100);Clostridia(100);Clostridiales(100);Peptostreptococcaceae(92);Sporacetigenium(82)	Peptostreptococcaceae	NA	563	NA	NA	59	0.395973
otu_694_V3V5	MEDIUM	NA	NA	Stool	Firmicutes(100);Clostridia(100);Clostridiales(100);Ruminococcaceae(100);Papillibacter(74)	Ruminococcaceae	NA	604	NA	NA	85	0.395349
otu_640_V3V5	MEDIUM	0.791463	MGS:87	Stool	Firmicutes(100);Clostridia(100);Clostridiales(100);Ruminococcaceae(100);Oscillibacter(100)	Ruminococcaceae	NA	786	NA	NA	84	0.390698
otu_268_V3V5	MEDIUM	0.703775	MGS:110	Stool	Firmicutes(100);Clostridia(100);Clostridiales(100);Ruminococcaceae(100);Sporobacter(63)	Ruminococcaceae	NA	4185	NA	NA	84	0.390698
otu_803_V3V5	MEDIUM	NA	NA	Stool	Firmicutes(100);Clostridia(100);Clostridiales(100);Ruminococcaceae(100);Oscillibacter(100)	Ruminococcaceae	Oscillospira	482	NA	NA	84	0.390698
otu_1274_V1V3	MEDIUM	0.688716	MGS:125	Stool	Firmicutes(100);Clostridia(100);Clostridiales(100);Ruminococcaceae(100);Faecalibacterium(100)	Ruminococcaceae	Faecalibacterium	271	1	Faecalibacterium	58	0.389262
otu_142_V3V5	LOW	0.730862	MGS:20	Stool	Bacteroidetes(100);Bacteroidia(100);Bacteroidales(100);Porphyromonadaceae(100);Barnesiella(100)	Porphyromonadaceae	Barnesiella	16707	1	Barnesiella	83	0.386047
otu_1286_V1V3	MEDIUM	0.610414	MGS:16	Stool	Firmicutes(100);Clostridia(100);Clostridiales(100);Lachnospiraceae(68);Coprococcus(43)	Lachnospiraceae	NA	258	NA	Roseburia	57	0.38255
otu_499_V1V3	MEDIUM	NA	NA	Stool	Firmicutes(100);Clostridia(100);Clostridiales(100);Lachnospiraceae(97);Roseburia(63)	Lachnospiraceae	Lachnospira	1909	NA	NA	57	0.38255
otu_825_V1V3	MEDIUM	NA	NA	Stool	Firmicutes(100);Clostridia(100);Clostridiales(100);Lachnospiraceae(95);Coprococcus(36)	Lachnospiraceae	NA	642	NA	NA	57	0.38255
otu_1050_V1V3	MEDIUM	NA	NA	Stool	Firmicutes(100);Clostridia(100);Clostridiales(100);Lachnospiraceae(100);Roseburia(68)	Lachnospiraceae	NA	326	NA	NA	57	0.38255
otu_518_V3V5	LOW	0.715845	MGS:88	Stool	Bacteroidetes(100);Bacteroidia(93);Bacteroidales(93);Rikenellaceae(91);Rikenella(7)	Rikenellaceae	Alistipes	1106	1	Alistipes	82	0.381395
otu_977_V3V5	MEDIUM	NA	NA	Stool	Firmicutes(100);Clostridia(100);Clostridiales(100);Lachnospiraceae(98);Coprococcus(95)	Lachnospiraceae	Blautia	314	NA	NA	82	0.381395
otu_717_V1V3	HIGH	NA	NA	Stool	Firmicutes(99);Clostridia(99);Clostridiales(99);Ruminococcaceae(75);Oscillibacter(18)	Ruminococcaceae	NA	1009	NA	NA	56	0.375839
otu_1047_V3V5	LOW	0.76453	MGS:1	Stool	Firmicutes(100);Clostridia(100);Clostridiales(100);Lachnospiraceae(100);Roseburia(100)	Lachnospiraceae	Roseburia	249	0	Subdoligranulum	80	0.372093
otu_629_V1V3	LOW	NA	NA	Stool	Firmicutes(100);Clostridia(100);Clostridiales(100);Lachnospiraceae(94);Roseburia(79)	Lachnospiraceae	NA	554	NA	NA	55	0.369127
otu_210_V3V5	LOW	NA	NA	Stool	Firmicutes(100);Clostridia(100);Clostridiales(100);Peptostreptococcaceae(97);Sporacetigenium(88)	Peptostreptococcaceae	NA	301	NA	NA	79	0.367442
otu_715_V3V5	MEDIUM	NA	NA	Stool	Firmicutes(100);Clostridia(100);Clostridiales(100);Lachnospiraceae(67);Coprococcus(42)	Lachnospiraceae	Shuttleworthia	593	NA	NA	79	0.367442
otu_957_V3V5	MEDIUM	NA	NA	Stool	Firmicutes(100);Clostridia(100);Clostridiales(100);Ruminococcaceae(100);Papillibacter(72)	Ruminococcaceae	Intestinimonas	283	NA	NA	78	0.362791
otu_171_V3V5	HIGH	0.839426	MGS:74	Stool	Firmicutes(98);Clostridia(96);Clostridiales(94);Peptococcaceae(5);Peptococcaceae 1(5);Dehalobacter(5)	Christensenellaceae	NA	10173	NA	NA	77	0.35814
otu_292_V3V5	LOW	0.827695	MGS:154	Stool	Verrucomicrobia(100);Verrucomicrobiae(100);Verrucomicrobiales(100);Verrucomicrobiaceae(100);Akkermansia(100)	Verrucomicrobiaceae	Akkermansia	4142	1	Akkermansia	77	0.35814
otu_1_V3V5	LOW	NA	NA	Supragingival plaque	Firmicutes(100);Bacilli(100);Lactobacillales(100);Streptococcaceae(100);Streptococcus(100)	Streptococcaceae	Streptococcus	263	NA	NA	77	0.35814
otu_842_V1V3	MEDIUM	0.796012	MGS:11	Stool	Firmicutes(100);Clostridia(100);Clostridiales(100);Ruminococcaceae(75);Ruminococcus(75)	Lachnospiraceae	NA	780	NA	NA	53	0.355705
otu_1277_V1V3	LOW	0.719222	MGS:125	Stool	Firmicutes(100);Clostridia(100);Clostridiales(100);Ruminococcaceae(100);Faecalibacterium(100)	Ruminococcaceae	Faecalibacterium	262	1	Faecalibacterium	53	0.355705
otu_542_V1V3	LOW	0.658363	MGS:80	Stool	Firmicutes(98);Clostridia(98);Clostridiales(98);Ruminococcaceae(94);Butyricicoccus(17)	Ruminococcaceae	NA	1450	0	Eubacterium	53	0.355705
otu_725_V3V5	LOW	NA	NA	Stool	Firmicutes(100);Clostridia(100);Clostridiales(100);Ruminococcaceae(100);Ruminococcus(100)	Ruminococcaceae	Ruminococcus	522	NA	NA	76	0.353488
otu_472_V3V5	LOW	NA	NA	Stool	Firmicutes(100);Clostridia(100);Clostridiales(100);Lachnospiraceae(96);Coprococcus(69)	Lachnospiraceae	NA	332	NA	NA	76	0.353488
otu_936_V3V5	MEDIUM	NA	NA	Stool	Firmicutes(100);Clostridia(100);Clostridiales(100);Ruminococcaceae(100);Anaerotruncus(45)	Ruminococcaceae	Anaerotruncus	331	NA	NA	76	0.353488
otu_989_V1V3	HIGH	0.698145	MGS:83	Stool	Firmicutes(100);Clostridia(100);Clostridiales(100);Ruminococcaceae(100);Oscillibacter(100)	Ruminococcaceae	NA	508	NA	NA	52	0.348993
otu_896_V1V3	HIGH	0.683539	MGS:87	Stool	Firmicutes(100);Clostridia(100);Clostridiales(100);Ruminococcaceae(100);Oscillibacter(94)	Ruminococcaceae	Oscillibacter	709	1	Oscillibacter	52	0.348993
otu_736_V3V5	LOW	NA	NA	Stool	Bacteroidetes(100);Bacteroidia(100);Bacteroidales(100);Bacteroidaceae(100);Bacteroides(100)	Bacteroidaceae	Bacteroides	618	NA	NA	75	0.348837
otu_1135_V3V5	LOW	NA	NA	Stool	Bacteroidetes(100);Bacteroidia(100);Bacteroidales(100);Bacteroidaceae(100);Bacteroides(100)	Bacteroidaceae	Bacteroides	167	NA	NA	75	0.348837
otu_167_V3V5	LOW	0.675185	MGS:4	Anterior nares	Proteobacteria(100);Gammaproteobacteria(100);Enterobacteriales(100);Enterobacteriaceae(100);Escherichia/Shigella(92)	Enterobacteriaceae	Escherichia-Shigella	1113	1	Escherichia	74	0.344186
otu_366_V3V5	HIGH	NA	NA	Stool	Firmicutes(97);Clostridia(96);Clostridiales(96);Ruminococcaceae(69);Acetivibrio(56)	Ruminococcaceae	NA	2163	NA	NA	74	0.344186
otu_106_V1V3	LOW	0.858778	MGS:218	Subgingival plaque	Firmicutes(100);Clostridia(100);Clostridiales(100);Veillonellaceae(100);Dialister(100)	Veillonellaceae	Dialister	18802	1	Dialister	51	0.342282
otu_1373_V1V3	MEDIUM	0.849896	MGS:3	Stool	Bacteroidetes(100);Bacteroidia(100);Bacteroidales(100);Bacteroidaceae(100);Bacteroides(100)	Bacteroidaceae	Bacteroides	158	1	Bacteroides	51	0.342282
otu_417_V1V3	MEDIUM	0.654538	MGS:8	Stool	Firmicutes(100);Clostridia(100);Clostridiales(100);Lachnospiraceae(89);Roseburia(74)	Lachnospiraceae	NA	2757	NA	NA	51	0.342282
otu_174_V1V3	LOW	NA	NA	Stool	Bacteroidetes(100);Bacteroidia(100);Bacteroidales(100);Porphyromonadaceae(100);Barnesiella(100)	Porphyromonadaceae	Barnesiella	11690	NA	NA	51	0.342282
otu_1017_V3V5	LOW	0.721065	MGS:21	Stool	Bacteroidetes(100);Bacteroidia(100);Bacteroidales(100);Bacteroidaceae(100);Bacteroides(100)	Bacteroidaceae	Bacteroides	269	1	Bacteroides	73	0.339535
otu_97_V3V5	LOW	0.61916	MGS:98	Stool	Bacteroidetes(100);Bacteroidia(100);Bacteroidales(100);Bacteroidaceae(100);Bacteroides(100)	Bacteroidaceae	Bacteroides	28895	1	Bacteroides	73	0.339535
otu_536_V1V3	HIGH	0.869809	MGS:350	Stool	Bacteroidetes(100);Bacteroidia(100);Bacteroidales(100);Porphyromonadaceae(100);Butyricimonas(100)	Porphyromonadaceae	Butyricimonas	1802	1	Butyricimonas	50	0.33557
otu_877_V1V3	HIGH	0.846066	MGS:350	Stool	Bacteroidetes(100);Bacteroidia(100);Bacteroidales(100);Porphyromonadaceae(100);Butyricimonas(100)	Porphyromonadaceae	Butyricimonas	744	1	Butyricimonas	50	0.33557
otu_618_V1V3	MEDIUM	NA	NA	Stool	Firmicutes(100);Clostridia(100);Clostridiales(100);Lachnospiraceae(73);Coprococcus(36)	Lachnospiraceae	NA	1070	NA	NA	50	0.33557
otu_203_V3V5	HIGH	NA	NA	Stool	Firmicutes(98);Clostridia(97);Clostridiales(97);Gracilibacteraceae(26);Gracilibacter(26)	Ruminococcaceae	NA	6627	NA	NA	72	0.334884
otu_108_V3V5	LOW	NA	NA	Anterior nares	Proteobacteria(100);Gammaproteobacteria(100);Enterobacteriales(100);Enterobacteriaceae(100);Enterobacter(93)	Enterobacteriaceae	Enterobacter	1159	NA	NA	72	0.334884
otu_869_V3V5	MEDIUM	0.67363	MGS:57	Stool	Firmicutes(100);Clostridia(100);Clostridiales(100);Ruminococcaceae(100);Ruminococcus(96)	Ruminococcaceae	Ruminococcus	411	1	Ruminococcus	71	0.330233
otu_785_V1V3	MEDIUM	0.774791	MGS:77	Stool	Bacteroidetes(100);Bacteroidia(98);Bacteroidales(98);Rikenellaceae(96);Alistipes(85)	Rikenellaceae	Alistipes	938	1	Alistipes	49	0.328859
otu_7_V1V3	LOW	NA	NA	Tongue dorsum	Firmicutes(100);Bacilli(100);Lactobacillales(100);Streptococcaceae(100);Streptococcus(100)	Streptococcaceae	Streptococcus	175	NA	NA	49	0.328859
otu_66_V1V3	LOW	0.864293	MGS:98	Stool	Bacteroidetes(100);Bacteroidia(100);Bacteroidales(100);Bacteroidaceae(100);Bacteroides(100)	Bacteroidaceae	Bacteroides	46271	1	Bacteroides	48	0.322148
otu_1307_V1V3	MEDIUM	0.796251	MGS:11	Stool	Bacteroidetes(100);Bacteroidia(100);Bacteroidales(100);Bacteroidaceae(100);Bacteroides(100)	NA	NA	239	NA	NA	48	0.322148
otu_329_V1V3	HIGH	0.658691	MGS:121	Stool	Firmicutes(9);Clostridia(89);Clostridiales(89);Ruminococcaceae(83);Butyricicoccus(28)	Ruminococcaceae	NA	3983	NA	NA	48	0.322148
otu_805_V3V5	MEDIUM	NA	NA	Stool	Firmicutes(100);Clostridia(100);Clostridiales(100);Ruminococcaceae(100);Acetanaerobacterium(81)	Ruminococcaceae	Anaerotruncus	463	NA	NA	69	0.32093
otu_546_V3V5	MEDIUM	NA	NA	Stool	Firmicutes(100);Clostridia(100);Clostridiales(100);Lachnospiraceae(91);Coprococcus(87)	Lachnospiraceae	NA	275	NA	NA	69	0.32093
otu_1067_V1V3	MEDIUM	0.804532	MGS:70	Stool	Firmicutes(100);Clostridia(100);Clostridiales(100);Ruminococcaceae(100);Subdoligranulum(100)	Ruminococcaceae	Subdoligranulum	289	1	Subdoligranulum	47	0.315436
otu_603_V1V3	HIGH	0.617851	MGS:49	Stool	Firmicutes(100);Clostridia(100);Clostridiales(100);Ruminococcaceae(94);Oscillibacter(86)	Ruminococcaceae	NA	1350	NA	NA	47	0.315436
otu_1054_V3V5	MEDIUM	NA	NA	Stool	Firmicutes(100);Clostridia(100);Clostridiales(100);Lachnospiraceae(98);Coprococcus(92)	Lachnospiraceae	NA	244	NA	NA	67	0.311628
otu_1084_V1V3	HIGH	NA	NA	Stool	Firmicutes(100);Clostridia(100);Clostridiales(100);Ruminococcaceae(100);Oscillibacter(100)	Ruminococcaceae	NA	440	NA	NA	46	0.308725
otu_997_V3V5	MEDIUM	NA	NA	Stool	Bacteroidetes(100);Bacteroidia(100);Bacteroidales(100);Bacteroidaceae(100);Bacteroides(100)	NA	NA	312	NA	NA	65	0.302326
otu_1084_V3V5	MEDIUM	NA	NA	Stool	Firmicutes(100);Clostridia(100);Clostridiales(99);Ruminococcaceae(99);Ethanoligenens(35)	Ruminococcaceae	NA	188	NA	NA	65	0.302326
otu_217_V1V3	LOW	0.670393	MGS:135	Stool	Proteobacteria(100);Betaproteobacteria(100);Burkholderiales(100);Alcaligenaceae(100);Sutterella(100)	Alcaligenaceae	Sutterella	8383	1	Sutterella	45	0.302013
otu_271_V3V5	MEDIUM	0.709756	MGS:177	Stool	Firmicutes(99);Clostridia(99);Clostridiales(99);Ruminococcaceae(92);Ethanoligenens(6)	Ruminococcaceae	NA	4526	NA	NA	64	0.297674
otu_236_V3V5	MEDIUM	0.633488	MGS:163	Stool	Firmicutes(100);Clostridia(100);Clostridiales(100);Ruminococcaceae(100);Acetanaerobacterium(5)	Ruminococcaceae	Anaerotruncus	5928	NA	NA	64	0.297674
otu_221_V1V3	HIGH	0.836123	MGS:74	Stool	Firmicutes(83);Clostridia(75);Clostridiales(75);Ruminococcaceae(4);Ethanoligenens(13)	Christensenellaceae	NA	8112	NA	NA	44	0.295302
otu_974_V1V3	LOW	0.660802	MGS:22	Stool	Bacteroidetes(100);Bacteroidia(100);Bacteroidales(100);Bacteroidaceae(100);Bacteroides(100)	Bacteroidaceae	Bacteroides	528	1	Bacteroides	44	0.295302
otu_362_V1V3	HIGH	NA	NA	Stool	Firmicutes(100);Clostridia(100);Clostridiales(100);Ruminococcaceae(100);Oscillibacter(100)	Ruminococcaceae	NA	3854	NA	NA	44	0.295302
otu_862_V1V3	LOW	NA	NA	Stool	Firmicutes(100);Erysipelotrichi(100);Erysipelotrichales(100);Erysipelotrichaceae(100);Turicibacter(100)	Erysipelotrichaceae	Turicibacter	392	NA	NA	44	0.295302
otu_1082_V3V5	MEDIUM	0.699682	MGS:46	Stool	Firmicutes(100);Clostridia(100);Clostridiales(100);Ruminococcaceae(100);Faecalibacterium(100)	NA	NA	211	NA	NA	63	0.293023
otu_523_V3V5	HIGH	NA	NA	Stool	Firmicutes(100);Clostridia(100);Clostridiales(100);Ruminococcaceae(9);Anaerotruncus(56)	Ruminococcaceae	NA	1205	NA	NA	63	0.293023
otu_1153_V3V5	MEDIUM	NA	NA	Stool	Firmicutes(100);Clostridia(100);Clostridiales(100);Lachnospiraceae(74);Coprococcus(61)	NA	NA	171	NA	NA	63	0.293023
otu_179_V3V5	LOW	0.784745	MGS:135	Stool	Proteobacteria(100);Betaproteobacteria(100);Burkholderiales(100);Alcaligenaceae(99);Sutterella(98)	Alcaligenaceae	Sutterella	10644	1	Sutterella	62	0.288372
otu_339_V3V5	LOW	0.714221	MGS:131	Stool	Firmicutes(100);Clostridia(100);Clostridiales(100);Lachnospiraceae(100);Coprococcus(100)	Lachnospiraceae	Coprococcus	2701	1	Coprococcus	62	0.288372
otu_848_V3V5	LOW	NA	NA	Stool	Bacteroidetes(100);Bacteroidia(100);Bacteroidales(100);Bacteroidaceae(100);Bacteroides(100)	Bacteroidaceae	Bacteroides	445	NA	NA	61	0.283721
otu_965_V3V5	MEDIUM	NA	NA	Stool	Firmicutes(100);Clostridia(100);Clostridiales(100);Incertae Sedis XIII(85);Anaerovorax(84)	NA	NA	282	NA	NA	61	0.283721
otu_1023_V3V5	MEDIUM	NA	NA	Stool	Firmicutes(100);Clostridia(100);Clostridiales(100);Lachnospiraceae(99);Robinsoniella(44)	Lachnospiraceae	Blautia	262	NA	NA	61	0.283721
otu_1040_V1V3	LOW	0.723735	MGS:2	Stool	Bacteroidetes(100);Bacteroidia(100);Bacteroidales(100);Porphyromonadaceae(100);Parabacteroides(100)	Porphyromonadaceae	Parabacteroides	517	1	Parabacteroides	42	0.281879
otu_532_V3V5	LOW	0.750847	MGS:218	Subgingival plaque	Firmicutes(100);Clostridia(100);Clostridiales(100);Veillonellaceae(100);Dialister(100)	Veillonellaceae	Dialister	455	1	Dialister	60	0.27907
otu_923_V3V5	LOW	0.700963	MGS:10	Stool	Proteobacteria(100);Deltaproteobacteria(100);Desulfovibrionales(100);Desulfovibrionaceae(97);Lawsonia(66)	Desulfovibrionaceae	Bilophila	298	1	Bilophila	60	0.27907
otu_892_V3V5	HIGH	0.682622	MGS:331	Stool	Firmicutes(100);Clostridia(100);Clostridiales(100);Ruminococcaceae(98);Anaerotruncus(27)	Ruminococcaceae	NA	333	NA	NA	60	0.27907
otu_326_V1V3	LOW	NA	NA	Stool	Bacteroidetes(100);Bacteroidia(100);Bacteroidales(100);Bacteroidaceae(100);Bacteroides(100)	Bacteroidaceae	Bacteroides	4419	NA	NA	41	0.275168
otu_1151_V3V5	MEDIUM	0.731931	MGS:128	Stool	Firmicutes(100);Clostridia(100);Clostridiales(100);Ruminococcaceae(100);Faecalibacterium(100)	Ruminococcaceae	Faecalibacterium	175	1	Faecalibacterium	59	0.274419
otu_320_V3V5	HIGH	0.707522	MGS:245	Stool	Firmicutes(97);Clostridia(96);Clostridiales(95);Ruminococcaceae(39);Acetivibrio(22)	Ruminococcaceae	NA	3353	NA	NA	57	0.265116
otu_1100_V3V5	MEDIUM	NA	NA	Stool	Firmicutes(100);Clostridia(100);Clostridiales(100);Incertae Sedis XIII(84);Anaerovorax(83)	NA	NA	178	NA	NA	57	0.265116
otu_16_V1V3	LOW	NA	NA	Hard palate	Proteobacteria(100);Gammaproteobacteria(100);Pasteurellales(100);Pasteurellaceae(100);Haemophilus(94)	Pasteurellaceae	Haemophilus	184	NA	NA	39	0.261745
otu_405_V3V5	MEDIUM	0.613975	MGS:115	Stool	Firmicutes(100);Clostridia(99);Clostridiales(99);Ruminococcaceae(85);Acetanaerobacterium(26)	Ruminococcaceae	NA	1977	NA	NA	55	0.255814
otu_585_V3V5	MEDIUM	NA	NA	Stool	Firmicutes(100);Clostridia(100);Clostridiales(100);Lachnospiraceae(98);Coprococcus(52)	Lachnospiraceae	Blautia	867	NA	NA	55	0.255814
otu_1275_V1V3	LOW	NA	NA	Stool	Firmicutes(100);Clostridia(100);Clostridiales(100);Lachnospiraceae(100);Roseburia(100)	Ruminococcaceae	NA	262	NA	NA	38	0.255034
otu_1243_V1V3	MEDIUM	NA	NA	Stool	Firmicutes(100);Clostridia(100);Clostridiales(100);Lachnospiraceae(9);Coprococcus(48)	Lachnospiraceae	NA	277	NA	NA	38	0.255034
otu_547_V3V5	HIGH	0.628326	MGS:138	Stool	Firmicutes(100);Clostridia(100);Clostridiales(100);Incertae Sedis XII(49);Acidaminobacter(34)	Christensenellaceae	NA	1164	NA	NA	54	0.251163
otu_1059_V1V3	HIGH	NA	NA	Stool	Firmicutes(100);Clostridia(100);Clostridiales(100);Lachnospiraceae(95);Coprococcus(46)	Lachnospiraceae	Blautia	512	NA	NA	37	0.248322
otu_428_V3V5	MEDIUM	0.712374	MGS:159	Stool	Firmicutes(100);Clostridia(98);Clostridiales(98);Clostridiaceae(52);Clostridiaceae 1(52);Clostridium(34)	Christensenellaceae	NA	1669	NA	NA	53	0.246512
otu_356_V3V5	HIGH	0.67363	MGS:269	Stool	Firmicutes(92);Clostridia(92);Clostridiales(86);Ruminococcaceae(28);Acetivibrio(13)	Ruminococcaceae	NA	2224	NA	NA	53	0.246512
otu_534_V3V5	LOW	0.6432	MGS:69	Stool	Actinobacteria(100);Actinobacteria(100);Actinobacteridae(100);Bifidobacteriales(100);Bifidobacteriaceae(100);Bifidobacterium(100)	Bifidobacteriaceae	Bifidobacterium	281	1	Bifidobacterium	53	0.246512
otu_431_V3V5	MEDIUM	NA	NA	Stool	Bacteroidetes(100);Bacteroidia(100);Bacteroidales(100);Porphyromonadaceae(100);Barnesiella(100)	Porphyromonadaceae	Coprobacter	1802	NA	NA	53	0.246512
otu_232_V3V5	HIGH	0.816831	MGS:302	Stool	Firmicutes(68);Erysipelotrichi(38);Erysipelotrichales(38);Erysipelotrichaceae(38);Coprobacillus(26)	NA	NA	5440	NA	NA	52	0.24186
otu_266_V3V5	MEDIUM	NA	NA	Stool	Firmicutes(100);Clostridia(100);Clostridiales(100);Ruminococcaceae(100);Ruminococcus(99)	Ruminococcaceae	Ruminococcus	3417	NA	NA	52	0.24186
otu_287_V1V3	HIGH	NA	NA	Stool	Firmicutes(100);Clostridia(100);Clostridiales(100);Ruminococcaceae(100);Anaerotruncus(61)	Ruminococcaceae	NA	5391	NA	NA	36	0.241611
otu_437_V1V3	LOW	NA	NA	Stool	Firmicutes(100);Clostridia(100);Clostridiales(100);Lachnospiraceae(100);Coprococcus(100)	Lachnospiraceae	Coprococcus	2288	NA	NA	36	0.241611
otu_20_V1V3	LOW	NA	NA	Palatine Tonsils	Firmicutes(100);Bacilli(100);Lactobacillales(100);Streptococcaceae(100);Streptococcus(100)	Streptococcaceae	Streptococcus	223	NA	NA	35	0.234899
otu_453_V1V3	MEDIUM	NA	NA	Stool	Firmicutes(100);Clostridia(100);Clostridiales(100);Lachnospiraceae(98);Coprococcus(86)	Lachnospiraceae	NA	1860	NA	NA	35	0.234899
otu_843_V1V3	HIGH	0.878756	MGS:350	Stool	Bacteroidetes(100);Bacteroidia(100);Bacteroidales(100);Porphyromonadaceae(100);Butyricimonas(100)	Porphyromonadaceae	Butyricimonas	689	1	Butyricimonas	34	0.228188
otu_1116_V1V3	MEDIUM	NA	NA	Stool	Firmicutes(100);Clostridia(100);Clostridiales(100);Clostridiaceae(100);Clostridiaceae 1(100);Clostridium(97)	NA	NA	301	NA	NA	34	0.228188
otu_357_V3V5	LOW	0.723563	MGS:218	Subgingival plaque	Firmicutes(100);Clostridia(100);Clostridiales(100);Veillonellaceae(100);Dialister(100)	Veillonellaceae	Dialister	342	1	Dialister	49	0.227907
otu_327_V3V5	MEDIUM	0.655011	MGS:127	Stool	Firmicutes(100);Clostridia(100);Clostridiales(100);Lachnospiraceae(98);Coprococcus(77)	Lachnospiraceae	NA	2893	NA	NA	49	0.227907
otu_1072_V3V5	HIGH	NA	NA	Stool	Firmicutes(96);Clostridia(96);Clostridiales(95);Gracilibacteraceae(37);Lutispora(21)	Christensenellaceae	Christensenella	238	NA	NA	49	0.227907
otu_371_V1V3	HIGH	NA	NA	Stool	Firmicutes(94);Clostridia(94);Clostridiales(94);Ruminococcaceae(66);Oscillibacter(51)	Ruminococcaceae	NA	2552	NA	NA	32	0.214765
otu_616_V1V3	HIGH	NA	NA	Stool	Firmicutes(100);Clostridia(99);Clostridiales(99);Ruminococcaceae(99);Acetanaerobacterium(28)	Ruminococcaceae	NA	1415	NA	NA	32	0.214765
otu_887_V3V5	MEDIUM	0.6285	MGS:49	Stool	Firmicutes(100);Clostridia(100);Clostridiales(100);Ruminococcaceae(100);Sporobacter(92)	Ruminococcaceae	NA	411	NA	NA	46	0.213953
otu_844_V3V5	LOW	NA	NA	Stool	Firmicutes(100);Erysipelotrichi(57);Erysipelotrichales(57);Erysipelotrichaceae(57);Holdemania(57)	Erysipelotrichaceae	NA	393	NA	NA	46	0.213953
otu_1090_V3V5	MEDIUM	NA	NA	Stool	Firmicutes(100);Clostridia(100);Clostridiales(100);Incertae Sedis XIII(73);Anaerovorax(72)	NA	NA	176	NA	NA	46	0.213953
otu_812_V1V3	HIGH	0.807054	MGS:138	Stool	Synergistetes(13);Synergistia(13);Synergistales(13);Synergistaceae(13);Thermovirga(9)	Christensenellaceae	NA	868	NA	NA	31	0.208054
otu_875_V1V3	HIGH	NA	NA	Stool	Bacteroidetes(100);Bacteroidia(99);Bacteroidales(99);Porphyromonadaceae(82);Barnesiella(5)	Porphyromonadaceae	Coprobacter	674	NA	NA	31	0.208054
otu_998_V1V3	HIGH	0.756698	MGS:33	Stool	Firmicutes(88);Clostridia(87);Clostridiales(75);Ruminococcaceae(21);Anaerotruncus(13)	Christensenellaceae	NA	542	NA	NA	30	0.201342
otu_207_V3V5	LOW	NA	NA	Vaginal introitus	Firmicutes(100);Clostridia(100);Clostridiales(100);Veillonellaceae(100);Dialister(100)	Veillonellaceae	Dialister	1206	NA	NA	43	0.2
otu_1209_V3V5	MEDIUM	NA	NA	Stool	Bacteroidetes(100);Bacteroidia(100);Bacteroidales(100);Bacteroidaceae(100);Bacteroides(100)	NA	NA	109	NA	NA	43	0.2
otu_698_V3V5	LOW	NA	NA	Stool	Firmicutes(100);Clostridia(100);Clostridiales(100);Incertae Sedis XIV(2);Blautia(2)	Lachnospiraceae	Blautia	655	NA	NA	42	0.195349
otu_280_V1V3	LOW	NA	NA	Stool	Firmicutes(100);Clostridia(99);Clostridiales(99);Ruminococcaceae(99);Acetanaerobacterium(53)	Ruminococcaceae	Anaerotruncus	5442	NA	NA	29	0.194631
otu_647_V1V3	LOW	NA	NA	Stool	Firmicutes(98);Clostridia(97);Clostridiales(97);Ruminococcaceae(74);Oscillibacter(34)	Ruminococcaceae	NA	1316	NA	NA	29	0.194631
otu_317_V3V5	LOW	0.902226	MGS:324	Stool	Firmicutes(66);Erysipelotrichi(23);Erysipelotrichales(23);Erysipelotrichaceae(23);Turicibacter(13)	NA	NA	2728	NA	NA	41	0.190698
otu_46_V3V5	LOW	0.709407	MGS:386	R_Antecubital fossa	Bacteroidetes(100);Bacteroidia(100);Bacteroidales(100);Prevotellaceae(100);Prevotella(100)	Prevotellaceae	Prevotella	67254	NA	Prevotella	41	0.190698
otu_860_V3V5	LOW	NA	NA	Stool	Firmicutes(100);Clostridia(100);Clostridiales(100);Ruminococcaceae(91);Acetivibrio(85)	Ruminococcaceae	NA	378	NA	NA	41	0.190698
otu_957_V1V3	LOW	NA	NA	Stool	Bacteroidetes(100);Bacteroidia(100);Bacteroidales(100);Bacteroidaceae(100);Bacteroides(100)	Bacteroidaceae	Bacteroides	593	NA	NA	28	0.187919
otu_149_V3V5	LOW	0.75854	MGS:116	Stool	Bacteroidetes(100);Bacteroidia(100);Bacteroidales(100);Prevotellaceae(100);Paraprevotella(100)	Prevotellaceae	Paraprevotella	13613	1	Paraprevotella	40	0.186047
otu_959_V1V3	LOW	NA	NA	Stool	Firmicutes(100);Clostridia(100);Clostridiales(100);Ruminococcaceae(96);Oscillibacter(44)	Lachnospiraceae	NA	528	NA	NA	27	0.181208
otu_40_V1V3	LOW	NA	NA	Hard palate	Firmicutes(100);Clostridia(100);Clostridiales(100);Lachnospiraceae(100);Oribacterium(100)	Lachnospiraceae	Oribacterium	46	NA	NA	27	0.181208
otu_241_V3V5	LOW	0.880503	MGS:210	Stool	Proteobacteria(100);Betaproteobacteria(100);Burkholderiales(100);Alcaligenaceae(100);Sutterella(100)	Alcaligenaceae	Sutterella	5065	1	Sutterella	38	0.176744
otu_448_V3V5	LOW	NA	NA	Stool	Firmicutes(100);Clostridia(100);Clostridiales(100);Lachnospiraceae(96);Coprococcus(87)	Lachnospiraceae	NA	1641	NA	NA	38	0.176744
otu_1149_V3V5	LOW	NA	NA	Stool	Firmicutes(100);Clostridia(100);Clostridiales(100);Ruminococcaceae(99);Acetanaerobacterium(51)	Ruminococcaceae	NA	173	NA	NA	38	0.176744
otu_1174_V3V5	LOW	NA	NA	Stool	Firmicutes(100);Clostridia(100);Clostridiales(100);Lachnospiraceae(98);Coprococcus(93)	NA	NA	124	NA	NA	38	0.176744
otu_1223_V3V5	LOW	NA	NA	Stool	Bacteroidetes(100);Bacteroidia(100);Bacteroidales(100);Porphyromonadaceae(100);Parabacteroides(100)	Porphyromonadaceae	Parabacteroides	75	NA	NA	38	0.176744
otu_1123_V1V3	LOW	0.664705	MGS:67	Stool	Bacteroidetes(100);Bacteroidia(100);Bacteroidales(100);Rikenellaceae(100);Alistipes(100)	Rikenellaceae	Alistipes	403	1	Alistipes	26	0.174497
otu_52_V1V3	LOW	NA	NA	Stool	Bacteroidetes(100);Bacteroidia(100);Bacteroidales(100);Prevotellaceae(100);Prevotella(100)	Prevotellaceae	Prevotella	49111	NA	NA	26	0.174497
otu_276_V1V3	LOW	NA	NA	Stool	Bacteroidetes(100);Bacteroidia(100);Bacteroidales(100);Prevotellaceae(100);Paraprevotella(100)	Prevotellaceae	Paraprevotella	4774	NA	NA	26	0.174497
otu_1270_V1V3	LOW	NA	NA	Stool	Firmicutes(100);Clostridia(100);Clostridiales(100);Incertae Sedis XIV(83);Blautia(83)	Lachnospiraceae	Blautia	215	NA	NA	26	0.174497
otu_1366_V1V3	LOW	NA	NA	Stool	Bacteroidetes(100);Bacteroidia(100);Bacteroidales(100);Bacteroidaceae(100);Bacteroides(100)	Bacteroidaceae	Bacteroides	159	NA	NA	26	0.174497
otu_17_V1V3	LOW	NA	NA	Buccal mucosa	Bacteroidetes(100);Bacteroidia(100);Bacteroidales(100);Porphyromonadaceae(100);Porphyromonas(100)	Porphyromonadaceae	Porphyromonas	39	NA	NA	26	0.174497
otu_269_V3V5	LOW	0.79571	MGS:314	Stool	Firmicutes(99);Clostridia(99);Clostridiales(99);Gracilibacteraceae(38);Lutispora(35)	vadinBB60	NA	3821	NA	NA	37	0.172093
otu_386_V3V5	LOW	NA	NA	Stool	Firmicutes(100);Clostridia(100);Clostridiales(100);Veillonellaceae(100);Acidaminococcus(100)	Acidaminococcaceae	Acidaminococcus	2396	NA	NA	37	0.172093
otu_766_V3V5	LOW	NA	NA	Stool	Firmicutes(100);Clostridia(100);Clostridiales(100);Ruminococcaceae(98);Ethanoligenens(59)	Ruminococcaceae	NA	473	NA	NA	37	0.172093
otu_1314_V1V3	LOW	0.738935	MGS:57	Stool	Firmicutes(100);Clostridia(100);Clostridiales(100);Ruminococcaceae(100);Ruminococcus(85)	Ruminococcaceae	Ruminococcus	214	1	Ruminococcus	25	0.167785
otu_620_V1V3	LOW	NA	NA	Stool	Firmicutes(100);Clostridia(100);Clostridiales(100);Eubacteriaceae(100);Eubacterium(100)	Erysipelotrichaceae	NA	1269	NA	NA	25	0.167785
otu_406_V3V5	LOW	0.817323	MGS:232	Stool	Firmicutes(100);Clostridia(100);Clostridiales(100);Eubacteriaceae(100);Eubacterium(100)	Erysipelotrichaceae	NA	1842	NA	unclassified Erysipelotrichaceae	35	0.162791
otu_969_V3V5	LOW	0.775697	MGS:218	Subgingival plaque	Firmicutes(100);Clostridia(100);Clostridiales(100);Veillonellaceae(100);Dialister(100)	Veillonellaceae	Dialister	105	1	Dialister	35	0.162791
otu_227_V1V3	LOW	0.853488	MGS:321	Stool	Firmicutes(87);Bacilli(65);Lactobacillales(34);Enterococcaceae(21);Bavariicoccus(2)	Lachnospiraceae	Blautia	8376	NA	NA	24	0.161074
otu_787_V1V3	LOW	0.794885	MGS:369	Stool	Firmicutes(97);Clostridia(9);Clostridiales(73);Clostridiaceae(2);Clostridiaceae 4(16);Geosporobacter(13)	vadinBB60	NA	859	NA	NA	24	0.161074
otu_334_V1V3	LOW	0.762662	MGS:314	Stool	Firmicutes(74);Clostridia(73);Clostridiales(66);Gracilibacteraceae(18);Lutispora(13)	vadinBB60	NA	4122	NA	NA	24	0.161074
otu_15_V1V3	LOW	NA	NA	Throat	Actinobacteria(100);Actinobacteria(100);Actinobacteridae(100);Actinomycetales(100);Actinomycineae(100);Actinomycetaceae(100);Actinomyces(100)	Actinomycetaceae	Actinomyces	98	NA	NA	24	0.161074
otu_206_V1V3	LOW	NA	NA	Stool	Proteobacteria(100);Betaproteobacteria(100);Burkholderiales(100);Alcaligenaceae(100);Sutterella(100)	Alcaligenaceae	Sutterella	8443	NA	NA	24	0.161074
otu_202_V1V3	LOW	NA	NA	Stool	Bacteroidetes(100);Bacteroidia(100);Bacteroidales(100);Prevotellaceae(100);Prevotella(100)	Prevotellaceae	Prevotella	5772	NA	NA	24	0.161074
otu_373_V1V3	LOW	0.91167	MGS:324	Stool	Firmicutes(77);Erysipelotrichi(67);Erysipelotrichales(67);Erysipelotrichaceae(67);Turicibacter(52)	NA	NA	3445	NA	NA	23	0.154362
otu_448_V1V3	LOW	0.795376	MGS:302	Stool	Firmicutes(81);Bacilli(52);Lactobacillales(15);Carnobacteriaceae(1);Isobaculum(1)	NA	NA	2698	NA	NA	23	0.154362
otu_6_V1V3	LOW	NA	NA	Tongue dorsum	Fusobacteria(100);Fusobacteria(100);Fusobacteriales(100);Fusobacteriaceae(100);Fusobacterium(100)	Fusobacteriaceae	Fusobacterium	43	NA	NA	23	0.154362
otu_666_V1V3	LOW	NA	NA	Stool	Firmicutes(89);Clostridia(89);Clostridiales(85);Ruminococcaceae(67);Butyricicoccus(25)	Ruminococcaceae	NA	1359	NA	NA	23	0.154362
otu_909_V1V3	LOW	NA	NA	Stool	Firmicutes(98);Clostridia(98);Clostridiales(98);Ruminococcaceae(89);Oscillibacter(13)	Ruminococcaceae	NA	342	NA	NA	23	0.154362
otu_1215_V1V3	LOW	NA	NA	Stool	Firmicutes(100);Clostridia(100);Clostridiales(100);Lachnospiraceae(87);Coprococcus(68)	Lachnospiraceae	NA	297	NA	NA	23	0.154362
otu_635_V3V5	LOW	NA	NA	Stool	Firmicutes(95);Clostridia(93);Clostridiales(93);Ruminococcaceae(89);Ethanoligenens(45)	Ruminococcaceae	NA	819	NA	NA	33	0.153488
otu_756_V3V5	LOW	NA	NA	Stool	Bacteroidetes(100);Bacteroidia(100);Bacteroidales(100);Porphyromonadaceae(100);Parabacteroides(100)	Porphyromonadaceae	Parabacteroides	527	NA	NA	33	0.153488
otu_1162_V3V5	LOW	0.684066	MGS:298	Stool	Actinobacteria(95);Actinobacteria(95);Coriobacteridae(86);Coriobacteriales(86);Coriobacterineae(86);Coriobacteriaceae(86);Paraeggerthella(2)	Coriobacteriaceae	NA	158	NA	NA	32	0.148837
otu_5_V3V5	LOW	NA	NA	Supragingival plaque	Fusobacteria(100);Fusobacteria(100);Fusobacteriales(100);Fusobacteriaceae(100);Fusobacterium(100)	Fusobacteriaceae	Fusobacterium	106	NA	NA	32	0.148837
otu_338_V1V3	LOW	NA	NA	Stool	Firmicutes(99);Clostridia(99);Clostridiales(99);Peptostreptococcaceae(93);Sporacetigenium(68)	Peptostreptococcaceae	NA	47	NA	NA	22	0.147651
otu_26_V1V3	LOW	NA	NA	Palatine Tonsils	Firmicutes(100);Clostridia(100);Clostridiales(100);Veillonellaceae(100);Veillonella(100)	Veillonellaceae	Veillonella	99	NA	NA	22	0.147651
otu_4_V1V3	LOW	NA	NA	Mid vagina	Firmicutes(100);Bacilli(100);Lactobacillales(100);Lactobacillaceae(100);Lactobacillus(100)	Lactobacillaceae	Lactobacillus	94	NA	NA	22	0.147651
otu_843_V3V5	LOW	NA	NA	Stool	Bacteroidetes(100);Bacteroidia(100);Bacteroidales(100);Porphyromonadaceae(100);Barnesiella(92)	Porphyromonadaceae	Barnesiella	435	NA	NA	31	0.144186
otu_922_V3V5	LOW	NA	NA	Stool	Firmicutes(100);Clostridia(100);Clostridiales(100);Lachnospiraceae(77);Coprococcus(69)	NA	NA	318	NA	NA	31	0.144186
otu_259_V3V5	LOW	NA	NA	Mid vagina	Proteobacteria(100);Betaproteobacteria(100);Burkholderiales(100);Oxalobacteraceae(100);Herbaspirillum(100)	Methylophilaceae	NA	151	NA	NA	31	0.144186
otu_241_V1V3	LOW	0.630885	MGS:4	Anterior nares	Proteobacteria(100);Gammaproteobacteria(100);Enterobacteriales(100);Enterobacteriaceae(100);Enterobacter(82)	Enterobacteriaceae	Enterobacter	103	0	Escherichia	21	0.14094
otu_256_V1V3	LOW	NA	NA	Stool	Bacteroidetes(100);Bacteroidia(100);Bacteroidales(100);Bacteroidaceae(100);Bacteroides(100)	Bacteroidaceae	Bacteroides	5455	NA	NA	21	0.14094
otu_774_V3V5	LOW	NA	NA	Stool	Firmicutes(94);Clostridia(94);Clostridiales(94);Ruminococcaceae(77);Acetivibrio(54)	Ruminococcaceae	NA	561	NA	NA	30	0.139535
otu_83_V3V5	LOW	NA	NA	L_Antecubital fossa	Bacteroidetes(100);Bacteroidia(100);Bacteroidales(100);Bacteroidaceae(100);Bacteroides(100)	Bacteroidaceae	Bacteroides	28769	NA	NA	29	0.134884
otu_263_V1V3	LOW	0.701937	MGS:67	Stool	Bacteroidetes(100);Bacteroidia(100);Bacteroidales(100);Rikenellaceae(100);Alistipes(100)	Rikenellaceae	Alistipes	6711	1	Alistipes	20	0.134228
otu_682_V1V3	LOW	0.609272	MGS:207	Stool	Firmicutes(100);Clostridia(100);Clostridiales(100);Veillonellaceae(100);Acidaminococcus(100)	Acidaminococcaceae	Acidaminococcus	1301	0	Phascolarctobacterium	20	0.134228
otu_876_V1V3	LOW	NA	NA	Stool	Firmicutes(99);Clostridia(99);Clostridiales(99);Ruminococcaceae(7);Sporobacter(11)	Ruminococcaceae	NA	410	NA	NA	20	0.134228
otu_1148_V1V3	LOW	NA	NA	Stool	Firmicutes(100);Clostridia(100);Clostridiales(100);Lachnospiraceae(100);Roseburia(100)	Lachnospiraceae	NA	298	NA	NA	20	0.134228
otu_133_V1V3	LOW	NA	NA	Stool	Firmicutes(100);Clostridia(100);Clostridiales(100);Clostridiaceae(100);Clostridiaceae 1(100);Clostridium(100)	NA	NA	60	NA	NA	20	0.134228
otu_1421_V1V3	LOW	NA	NA	Stool	Bacteroidetes(100);Bacteroidia(100);Bacteroidales(100);Bacteroidaceae(100);Bacteroides(100)	Bacteroidaceae	Bacteroides	52	NA	NA	20	0.134228
otu_563_V3V5	LOW	0.734262	MGS:417	Stool	Firmicutes(88);Erysipelotrichi(47);Erysipelotrichales(47);Erysipelotrichaceae(47);Bulleidia(25)	NA	NA	1018	NA	NA	28	0.130233
otu_145_V3V5	LOW	NA	NA	Tongue dorsum	Proteobacteria(100);Gammaproteobacteria(100);Pasteurellales(100);Pasteurellaceae(100);Actinobacillus(82)	Pasteurellaceae	Haemophilus	101	NA	NA	28	0.130233
otu_238_V3V5	LOW	NA	NA	Stool	Bacteroidetes(100);Bacteroidia(9);Bacteroidales(9);Rikenellaceae(85);Rikenella(64)	Rikenellaceae	Alistipes	3802	NA	NA	28	0.130233
otu_1115_V3V5	LOW	NA	NA	Stool	Bacteroidetes(100);Bacteroidia(100);Bacteroidales(100);Bacteroidaceae(100);Bacteroides(100)	Bacteroidaceae	Bacteroides	124	NA	NA	28	0.130233
otu_895_V3V5	LOW	NA	NA	Stool	Firmicutes(100);Clostridia(100);Clostridiales(100);Lachnospiraceae(98);Coprococcus(9)	Lachnospiraceae	NA	79	NA	NA	28	0.130233
otu_404_V1V3	LOW	0.734235	MGS:4	R_Antecubital fossa	Proteobacteria(100);Gammaproteobacteria(100);Enterobacteriales(100);Enterobacteriaceae(100);Escherichia/Shigella(100)	Enterobacteriaceae	Escherichia-Shigella	108	1	Escherichia	19	0.127517
otu_567_V1V3	LOW	0.728248	MGS:260	Stool	Proteobacteria(84);Alphaproteobacteria(75);Rhizobiales(3);Bradyrhizobiaceae(9);Agromonas(9)	Rhodospirillaceae	Thalassospira	618	NA	NA	19	0.127517
otu_35_V1V3	HIGH	NA	NA	Saliva	TM7(100);TM7_genera_incertae_sedis(100)	NA	NA	55	NA	NA	19	0.127517
otu_27_V1V3	LOW	NA	NA	Tongue dorsum	Firmicutes(100);Bacilli(100);Lactobacillales(100);Carnobacteriaceae(100);Granulicatella(100)	P5D1-392	NA	39	NA	NA	19	0.127517
otu_137_V1V3	LOW	NA	NA	Stool	Bacteroidetes(100);Bacteroidia(100);Bacteroidales(100);Bacteroidaceae(100);Bacteroides(100)	Bacteroidaceae	Bacteroides	14864	NA	NA	19	0.127517
otu_587_V1V3	LOW	NA	NA	Stool	Lentisphaerae(100);Lentisphaeria(100);Victivallales(100);Victivallaceae(100);Victivallis(100)	Victivallaceae	Victivallis	1637	NA	NA	19	0.127517
otu_686_V1V3	LOW	NA	NA	Stool	Bacteroidetes(100);Bacteroidia(100);Bacteroidales(100);Bacteroidaceae(100);Bacteroides(100)	Bacteroidaceae	Bacteroides	922	NA	NA	19	0.127517
otu_1284_V1V3	LOW	NA	NA	Stool	Firmicutes(100);Clostridia(100);Clostridiales(100);Lachnospiraceae(98);Coprococcus(72)	Lachnospiraceae	Coprococcus	147	NA	NA	19	0.127517
otu_1194_V3V5	LOW	0.682912	MGS:119	Stool	Actinobacteria(100);Actinobacteria(100);Actinobacteridae(100);Bifidobacteriales(100);Bifidobacteriaceae(100);Bifidobacterium(100)	Bifidobacteriaceae	Bifidobacterium	77	1	Bifidobacterium	26	0.12093
otu_984_V3V5	LOW	0.661359	MGS:201	Stool	Firmicutes(97);Clostridia(97);Clostridiales(97);Ruminococcaceae(94);Acetanaerobacterium(56)	Ruminococcaceae	NA	274	NA	NA	26	0.12093
otu_818_V3V5	LOW	0.656811	MGS:69	Stool	Actinobacteria(100);Actinobacteria(100);Actinobacteridae(100);Bifidobacteriales(100);Bifidobacteriaceae(100);Bifidobacterium(100)	Bifidobacteriaceae	Bifidobacterium	66	1	Bifidobacterium	26	0.12093
otu_21_V3V5	LOW	NA	NA	Supragingival plaque	Firmicutes(100);Bacilli(100);Lactobacillales(100);Carnobacteriaceae(96);Granulicatella(96)	Carnobacteriaceae	Granulicatella	53	NA	NA	26	0.12093
otu_10_V1V3	LOW	NA	NA	Tongue dorsum	Firmicutes(100);Bacilli(100);Bacillales(100);Staphylococcaceae(100);Gemella(100)	NA	NA	33	NA	NA	18	0.120805
otu_710_V1V3	LOW	NA	NA	Stool	Firmicutes(85);Clostridia(85);Clostridiales(85);Ruminococcaceae(81);Butyricicoccus(36)	Ruminococcaceae	NA	796	NA	NA	18	0.120805
otu_1222_V1V3	LOW	NA	NA	Stool	Bacteroidetes(100);Bacteroidia(100);Bacteroidales(100);Prevotellaceae(100);Prevotella(100)	Prevotellaceae	Prevotella	248	NA	NA	18	0.120805
otu_8_V1V3	LOW	NA	NA	Hard palate	Proteobacteria(100);Betaproteobacteria(100);Neisseriales(100);Neisseriaceae(100);Neisseria(100)	Neisseriaceae	Neisseria	22	NA	NA	18	0.120805
otu_441_V3V5	LOW	NA	NA	Stool	Firmicutes(100);Clostridia(100);Clostridiales(100);Lachnospiraceae(100);Coprococcus(100)	Lachnospiraceae	Coprococcus	1692	NA	NA	25	0.116279
otu_738_V1V3	LOW	NA	NA	Stool	Firmicutes(100);Clostridia(100);Clostridiales(100);Ruminococcaceae(24);Lactonifactor(24)	Lachnospiraceae	NA	1067	NA	NA	17	0.114094
otu_771_V1V3	LOW	NA	NA	Stool	Bacteroidetes(100);Bacteroidia(100);Bacteroidales(100);Prevotellaceae(100);Prevotella(100)	Prevotellaceae	Prevotella	906	NA	NA	17	0.114094
otu_1388_V1V3	LOW	NA	NA	Stool	Firmicutes(99);Clostridia(99);Clostridiales(98);Ruminococcaceae(98);Anaerotruncus(93)	Ruminococcaceae	NA	73	NA	NA	17	0.114094
otu_436_V3V5	LOW	0.940321	MGS:260	Stool	Proteobacteria(96);Alphaproteobacteria(96);Alphaproteobacteria_incertae_sedis(58);Insolitispirillum(51)	Rhodospirillaceae	Thalassospira	1862	NA	NA	24	0.111628
otu_616_V3V5	LOW	0.753945	MGS:135	Stool	Proteobacteria(100);Betaproteobacteria(100);Burkholderiales(94);Alcaligenaceae(43);Sutterella(37)	Alcaligenaceae	Sutterella	831	NA	Sutterella	24	0.111628
otu_624_V3V5	LOW	NA	NA	Stool	Firmicutes(88);Clostridia(88);Clostridiales(86);Ruminococcaceae(62);Oscillibacter(21)	Ruminococcaceae	NA	780	NA	NA	24	0.111628
otu_353_V3V5	MEDIUM	NA	NA	Anterior nares	Firmicutes(100);Bacilli(100);Lactobacillales(100);Streptococcaceae(100);Lactococcus(100)	Streptococcaceae	Lactococcus	41	NA	NA	24	0.111628
otu_1173_V1V3	LOW	0.712107	MGS:49	Stool	Firmicutes(100);Clostridia(100);Clostridiales(100);Ruminococcaceae(100);Oscillibacter(89)	Ruminococcaceae	NA	395	NA	NA	16	0.107383
otu_73_V1V3	LOW	NA	NA	Throat	Firmicutes(100);Clostridia(100);Clostridiales(100);Lachnospiraceae(100);Moryella(97)	Lachnospiraceae	Stomatobaculum	24	NA	NA	16	0.107383
otu_228_V1V3	LOW	NA	NA	Stool	Bacteroidetes(100);Bacteroidia(100);Bacteroidales(100);Bacteroidaceae(100);Bacteroides(100)	Bacteroidaceae	Bacteroides	7639	NA	NA	16	0.107383
otu_260_V1V3	LOW	NA	NA	Stool	Firmicutes(100);Clostridia(100);Clostridiales(100);Ruminococcaceae(100);Ruminococcus(99)	Ruminococcaceae	Ruminococcus	6373	NA	NA	16	0.107383
otu_688_V1V3	LOW	NA	NA	Stool	Firmicutes(68);Clostridia(68);Clostridiales(68);Ruminococcaceae(57);Papillibacter(33)	Ruminococcaceae	NA	1284	NA	NA	16	0.107383
otu_763_V1V3	LOW	NA	NA	Stool	Bacteroidetes(100);Bacteroidia(99);Bacteroidales(99);Bacteroidaceae(99);Bacteroides(99)	Bacteroidaceae	Bacteroides	938	NA	NA	16	0.107383
otu_1250_V1V3	LOW	NA	NA	Stool	Actinobacteria(100);Actinobacteria(100);Coriobacteridae(100);Coriobacteriales(100);Coriobacterineae(100);Coriobacteriaceae(100);Collinsella(100)	Coriobacteriaceae	Collinsella	189	NA	NA	16	0.107383
otu_925_V3V5	LOW	NA	NA	Stool	Firmicutes(100);Clostridia(100);Clostridiales(100);Veillonellaceae(100);Dialister(100)	Veillonellaceae	Dialister	369	NA	NA	23	0.106977
otu_839_V3V5	LOW	0.964277	MGS:116	Stool	Bacteroidetes(100);Bacteroidia(100);Bacteroidales(100);Prevotellaceae(100);Paraprevotella(100)	Prevotellaceae	Paraprevotella	458	1	Paraprevotella	22	0.102326
otu_184_V3V5	LOW	NA	NA	Stool	Bacteroidetes(100);Bacteroidia(100);Bacteroidales(100);Bacteroidaceae(100);Bacteroides(100)	Bacteroidaceae	Bacteroides	8992	NA	NA	22	0.102326
otu_1062_V3V5	LOW	NA	NA	Stool	Lentisphaerae(100);Lentisphaeria(100);Victivallales(100);Victivallaceae(100);Victivallis(100)	Victivallaceae	Victivallis	235	NA	NA	22	0.102326
otu_305_V1V3	LOW	NA	NA	Stool	Firmicutes(99);Clostridia(99);Clostridiales(99);Ruminococcaceae(94);Acetanaerobacterium(33)	Ruminococcaceae	Ruminococcus	4660	NA	NA	15	0.100671
otu_337_V1V3	LOW	NA	NA	Stool	Bacteroidetes(100);Bacteroidia(100);Bacteroidales(100);Bacteroidaceae(100);Bacteroides(100)	Bacteroidaceae	Bacteroides	3765	NA	NA	15	0.100671
otu_1280_V1V3	LOW	NA	NA	Stool	Proteobacteria(100);Betaproteobacteria(100);Burkholderiales(100);Oxalobacteraceae(100);Oxalobacter(100)	Oxalobacteraceae	Oxalobacter	245	NA	NA	15	0.100671
otu_18_V3V5	LOW	NA	NA	Tongue dorsum	Actinobacteria(100);Actinobacteria(100);Actinobacteridae(100);Actinomycetales(100);Actinomycineae(100);Actinomycetaceae(100);Actinomyces(100)	Actinomycetaceae	Actinomyces	39	NA	NA	21	0.0976744
otu_643_V3V5	LOW	NA	NA	Stool	Firmicutes(100);Clostridia(100);Clostridiales(100);Ruminococcaceae(100);Ruminococcus(54)	Ruminococcaceae	NA	548	NA	NA	21	0.0976744
otu_1028_V3V5	LOW	NA	NA	Stool	Firmicutes(100);Clostridia(100);Clostridiales(100);Lachnospiraceae(99);Coprococcus(98)	Lachnospiraceae	Blautia	251	NA	NA	21	0.0976744
otu_780_V1V3	LOW	NA	NA	Stool	Bacteroidetes(100);Bacteroidia(100);Bacteroidales(100);Porphyromonadaceae(100);Parabacteroides(100)	Porphyromonadaceae	Parabacteroides	890	NA	NA	14	0.0939597
otu_1_V1V3	LOW	NA	NA	L_Retroauricular crease	Actinobacteria(100);Actinobacteria(100);Actinobacteridae(100);Actinomycetales(100);Propionibacterineae(100);Propionibacteriaceae(100);Propionibacterium(100)	Propionibacteriaceae	Propionibacterium	47	NA	NA	14	0.0939597
otu_136_V1V3	MEDIUM	NA	NA	Tongue dorsum	Actinobacteria(100);Actinobacteria(100);Actinobacteridae(100);Actinomycetales(100);Actinomycineae(100);Actinomycetaceae(100);Actinomyces(100)	Actinomycetaceae	Actinomyces	16	NA	NA	14	0.0939597
otu_1249_V3V5	LOW	0.901456	MGS:70	Stool	Firmicutes(100);Clostridia(100);Clostridiales(100);Ruminococcaceae(100);Subdoligranulum(100)	Ruminococcaceae	Subdoligranulum	25	1	Subdoligranulum	20	0.0930233
otu_326_V3V5	LOW	0.801032	MGS:29	Stool	Bacteroidetes(100);Bacteroidia(100);Bacteroidales(100);Rikenellaceae(100);Alistipes(100)	Rikenellaceae	Alistipes	3241	1	Alistipes	20	0.0930233
otu_498_V3V5	LOW	0.746607	MGS:196	Stool	Firmicutes(34);Clostridia(34);Clostridiales(32);Veillonellaceae(26);Schwartzia(13)	NA	NA	1448	NA	NA	20	0.0930233
otu_551_V3V5	LOW	0.656435	MGS:207	Stool	Firmicutes(100);Clostridia(100);Clostridiales(100);Veillonellaceae(100);Acidaminococcus(46)	Acidaminococcaceae	Phascolarctobacterium	1216	1	Phascolarctobacterium	20	0.0930233
otu_2_V3V5	LOW	NA	NA	L_Retroauricular crease	Actinobacteria(100);Actinobacteria(100);Actinobacteridae(100);Actinomycetales(100);Propionibacterineae(100);Propionibacteriaceae(100);Propionibacterium(100)	Propionibacteriaceae	Propionibacterium	9261	NA	NA	20	0.0930233
otu_307_V3V5	LOW	0.743211	MGS:301	Stool	Bacteroidetes(100);Bacteroidia(100);Bacteroidales(100);Prevotellaceae(100);Prevotella(100)	Prevotellaceae	Prevotella	3690	1	Prevotella	19	0.0883721
otu_10_V3V5	LOW	NA	NA	Supragingival plaque	Proteobacteria(100);Betaproteobacteria(100);Neisseriales(100);Neisseriaceae(100);Neisseria(100)	Neisseriaceae	Neisseria	31	NA	NA	19	0.0883721
otu_474_V1V3	LOW	0.809951	MGS:154	Stool	Verrucomicrobia(100);Verrucomicrobiae(100);Verrucomicrobiales(100);Verrucomicrobiaceae(100);Akkermansia(100)	Verrucomicrobiaceae	Akkermansia	2286	1	Akkermansia	13	0.0872483
otu_1379_V1V3	LOW	0.71618	MGS:46	Stool	Firmicutes(100);Clostridia(100);Clostridiales(100);Ruminococcaceae(100);Anaerotruncus(71)	NA	NA	156	NA	NA	13	0.0872483
otu_306_V1V3	LOW	NA	NA	Stool	Firmicutes(100);Clostridia(100);Clostridiales(100);Lachnospiraceae(62);Coprococcus(19)	Lachnospiraceae	Butyrivibrio	5054	NA	NA	13	0.0872483
otu_834_V1V3	LOW	NA	NA	Stool	Bacteroidetes(100);Bacteroidia(100);Bacteroidales(100);Porphyromonadaceae(100);Parabacteroides(100)	Porphyromonadaceae	Parabacteroides	788	NA	NA	13	0.0872483
otu_885_V3V5	LOW	NA	NA	Stool	Firmicutes(83);Clostridia(83);Clostridiales(82);Ruminococcaceae(78);Oscillibacter(28)	Ruminococcaceae	NA	351	NA	NA	18	0.0837209
otu_941_V3V5	LOW	NA	NA	Stool	Firmicutes(100);Clostridia(100);Clostridiales(100);Veillonellaceae(100);Megasphaera(100)	Veillonellaceae	Megasphaera	252	NA	NA	18	0.0837209
otu_482_V1V3	LOW	0.797138	MGS:29	Stool	Bacteroidetes(100);Bacteroidia(100);Bacteroidales(100);Rikenellaceae(100);Alistipes(100)	Rikenellaceae	Alistipes	2193	1	Alistipes	12	0.0805369
otu_492_V1V3	LOW	0.701373	MGS:290	Stool	Firmicutes(100);Erysipelotrichi(100);Erysipelotrichales(100);Erysipelotrichaceae(100);Catenibacterium(100)	Erysipelotrichaceae	Catenibacterium	1750	1	Catenibacterium	12	0.0805369
otu_419_V1V3	LOW	NA	NA	Vaginal introitus	Firmicutes(100);Clostridia(100);Clostridiales(100);Veillonellaceae(100);Dialister(100)	Veillonellaceae	Dialister	22	NA	NA	12	0.0805369
otu_19_V1V3	LOW	NA	NA	Throat	Proteobacteria(100);Epsilonproteobacteria(100);Campylobacterales(100);Campylobacteraceae(100);Campylobacter(100)	Campylobacteraceae	Campylobacter	22	NA	NA	12	0.0805369
otu_11_V1V3	LOW	NA	NA	Supragingival plaque	Actinobacteria(100);Actinobacteria(100);Actinobacteridae(100);Actinomycetales(100);Micrococcineae(100);Micrococcaceae(100);Rothia(100)	Neisseriaceae	NA	17	NA	NA	12	0.0805369
otu_526_V1V3	LOW	NA	NA	Stool	Bacteroidetes(100);Bacteroidia(100);Bacteroidales(100);Prevotellaceae(100);Prevotella(86)	Prevotellaceae	Prevotella	1946	NA	NA	12	0.0805369
otu_627_V3V5	LOW	0.739814	MGS:20	Stool	Bacteroidetes(100);Bacteroidia(100);Bacteroidales(100);Porphyromonadaceae(100);Barnesiella(98)	NA	NA	905	NA	Barnesiella	17	0.0790698
otu_51_V3V5	LOW	NA	NA	Vaginal introitus	Actinobacteria(100);Actinobacteria(100);Actinobacteridae(100);Bifidobacteriales(100);Bifidobacteriaceae(100);Gardnerella(96)	Bifidobacteriaceae	Gardnerella	93	NA	NA	17	0.0790698
otu_14_V3V5	LOW	NA	NA	Saliva	Bacteroidetes(100);Bacteroidia(100);Bacteroidales(100);Porphyromonadaceae(100);Porphyromonas(100)	Porphyromonadaceae	Porphyromonas	32	NA	NA	17	0.0790698
otu_128_V3V5	LOW	0.819292	MGS:445	Vaginal introitus	Bacteroidetes(100);Bacteroidia(100);Bacteroidales(100);Prevotellaceae(100);Prevotella(100)	Prevotellaceae	Prevotella	62	1	Prevotella	16	0.0744186
otu_1117_V3V5	LOW	0.797724	MGS:29	Stool	Bacteroidetes(100);Bacteroidia(100);Bacteroidales(100);Rikenellaceae(100);Alistipes(100)	Rikenellaceae	Alistipes	203	1	Alistipes	16	0.0744186
otu_110_V3V5	LOW	0.78374	MGS:445	Vaginal introitus	Bacteroidetes(100);Bacteroidia(100);Bacteroidales(100);Prevotellaceae(100);Prevotella(100)	Prevotellaceae	Prevotella	76	1	Prevotella	16	0.0744186
otu_877_V3V5	LOW	0.630345	MGS:166	Stool	Actinobacteria(100);Actinobacteria(100);Coriobacteridae(100);Coriobacteriales(100);Coriobacterineae(100);Coriobacteriaceae(100);Collinsella(100)	Coriobacteriaceae	Collinsella	432	1	Collinsella	16	0.0744186
otu_4_V3V5	LOW	NA	NA	Vaginal introitus	Firmicutes(100);Bacilli(100);Lactobacillales(100);Lactobacillaceae(100);Lactobacillus(100)	Lactobacillaceae	Lactobacillus	119	NA	NA	16	0.0744186
otu_427_V3V5	LOW	NA	NA	Stool	Proteobacteria(97);Alphaproteobacteria(97);Rhizobiales(39);Cohaesibacteraceae(22);Cohaesibacter(22)	Rhodospirillaceae	Thalassospira	1937	NA	NA	16	0.0744186
otu_112_V3V5	LOW	NA	NA	R_Antecubital fossa	Firmicutes(100);Clostridia(100);Clostridiales(100);Clostridiaceae(100);Clostridiaceae 1(100);Clostridium(99)	NA	NA	41	NA	NA	16	0.0744186
otu_566_V1V3	LOW	NA	NA	Stool	Firmicutes(100);Clostridia(100);Clostridiales(100);Veillonellaceae(100);Dialister(99)	Veillonellaceae	Dialister	1702	NA	NA	11	0.0738255
otu_689_V1V3	LOW	NA	NA	Stool	Firmicutes(83);Clostridia(77);Clostridiales(62);Eubacteriaceae(18);Garciella(7)	Ruminococcaceae	NA	1099	NA	NA	11	0.0738255
otu_11_V3V5	LOW	NA	NA	Tongue dorsum	Bacteroidetes(100);Bacteroidia(100);Bacteroidales(100);Prevotellaceae(100);Prevotella(100)	Prevotellaceae	Prevotella	25	NA	NA	15	0.0697674
otu_457_V3V5	LOW	NA	NA	Stool	Firmicutes(100);Erysipelotrichi(100);Erysipelotrichales(100);Erysipelotrichaceae(100);Catenibacterium(100)	Erysipelotrichaceae	Catenibacterium	927	NA	NA	15	0.0697674
otu_653_V3V5	LOW	NA	NA	Stool	Firmicutes(86);Erysipelotrichi(68);Erysipelotrichales(68);Erysipelotrichaceae(68);Allobaculum(31)	NA	NA	770	NA	NA	15	0.0697674
otu_915_V3V5	LOW	NA	NA	Stool	Bacteroidetes(100);Bacteroidia(100);Bacteroidales(100);Bacteroidaceae(100);Bacteroides(100)	Bacteroidaceae	Bacteroides	385	NA	NA	15	0.0697674
otu_1233_V3V5	LOW	NA	NA	Stool	Firmicutes(91);Clostridia(91);Clostridiales(91);Ruminococcaceae(56);Acetivibrio(34)	Ruminococcaceae	NA	61	NA	NA	15	0.0697674
otu_8_V3V5	LOW	NA	NA	L_Retroauricular crease	Firmicutes(100);Bacilli(100);Bacillales(100);Staphylococcaceae(100);Staphylococcus(100)	Staphylococcaceae	Staphylococcus	1588	NA	NA	15	0.0697674
otu_468_V1V3	LOW	0.691959	MGS:129	Stool	Firmicutes(91);Clostridia(91);Clostridiales(91);Ruminococcaceae(56);Butyricicoccus(3)	Ruminococcaceae	NA	2484	NA	NA	10	0.0671141
otu_547_V1V3	LOW	0.618254	MGS:417	Stool	Firmicutes(61);Erysipelotrichi(22);Erysipelotrichales(22);Erysipelotrichaceae(22);Turicibacter(8)	NA	NA	1778	NA	NA	10	0.0671141
otu_29_V1V3	HIGH	NA	NA	Saliva	Bacteroidetes(100);Bacteroidia(96);Bacteroidales(96);Prevotellaceae(92);Prevotella(69)	Prevotellaceae	Alloprevotella	28	NA	NA	10	0.0671141
otu_21_V1V3	LOW	NA	NA	Supragingival plaque	Proteobacteria(100);Betaproteobacteria(100);Neisseriales(100);Neisseriaceae(100);Neisseria(100)	Neisseriaceae	Neisseria	17	NA	NA	10	0.0671141
otu_279_V1V3	MEDIUM	NA	NA	Anterior nares	Firmicutes(100);Bacilli(100);Lactobacillales(100);Streptococcaceae(100);Lactococcus(100)	Streptococcaceae	Lactococcus	28	NA	NA	10	0.0671141
otu_296_V3V5	HIGH	NA	NA	Vaginal introitus	Firmicutes(100);Clostridia(100);Clostridiales(100);Incertae Sedis XI(78);Tissierella(33)	NA	NA	53	NA	NA	14	0.0651163
otu_204_V3V5	LOW	NA	NA	Stool	Bacteroidetes(98);Bacteroidia(9);Bacteroidales(9);Porphyromonadaceae(87);Barnesiella(76)	S24-7	NA	7624	NA	NA	14	0.0651163
otu_841_V3V5	LOW	0.755809	MGS:574	Stool	Firmicutes(82);Erysipelotrichi(5);Erysipelotrichales(5);Erysipelotrichaceae(5);Holdemania(19)	NA	NA	430	NA	NA	13	0.0604651
otu_914_V3V5	LOW	0.687898	MGS:246	Stool	Bacteroidetes(100);Bacteroidia(100);Bacteroidales(100);Porphyromonadaceae(100);Parabacteroides(100)	Porphyromonadaceae	Parabacteroides	327	1	Parabacteroides	13	0.0604651
otu_120_V3V5	LOW	NA	NA	Subgingival plaque	Firmicutes(100);Bacilli(100);Lactobacillales(100);Streptococcaceae(100);Streptococcus(100)	Streptococcaceae	Streptococcus	17	NA	NA	13	0.0604651
otu_229_V3V5	LOW	NA	NA	Stool	Firmicutes(100);Clostridia(100);Clostridiales(100);Lachnospiraceae(99);Coprococcus(87)	Lachnospiraceae	Butyrivibrio	5997	NA	NA	13	0.0604651
otu_15_V3V5	LOW	NA	NA	Keratinized gingiva	Firmicutes(100);Bacilli(100);Bacillales(100);Staphylococcaceae(100);Gemella(100)	NA	NA	58	NA	NA	13	0.0604651
otu_454_V1V3	LOW	0.687354	MGS:260	Stool	Proteobacteria(81);Alphaproteobacteria(64);Kiloniellales(5);Kiloniellaceae(5);Kiloniella(5)	Rhodospirillaceae	Thalassospira	2430	NA	NA	9	0.0604027
otu_1130_V1V3	LOW	0.659256	MGS:417	Stool	Firmicutes(75);Bacilli(47);Bacillales(42);Thermoactinomycetaceae(14);Desmospora(13)	NA	NA	439	NA	NA	9	0.0604027
otu_1216_V1V3	LOW	0.631922	MGS:95	Stool	Firmicutes(98);Clostridia(98);Clostridiales(98);Ruminococcaceae(88);Oscillibacter(66)	Ruminococcaceae	NA	327	NA	NA	9	0.0604027
otu_25_V1V3	LOW	NA	NA	Supragingival plaque	Proteobacteria(100);Betaproteobacteria(100);Burkholderiales(100);Comamonadaceae(81);Schlegelella(64)	Burkholderiaceae	Lautropia	12	NA	NA	9	0.0604027
otu_43_V1V3	LOW	NA	NA	Supragingival plaque	Firmicutes(100);Bacilli(100);Lactobacillales(100);Streptococcaceae(100);Streptococcus(100)	Streptococcaceae	Streptococcus	9	NA	NA	9	0.0604027
otu_245_V1V3	LOW	NA	NA	Subgingival plaque	Firmicutes(100);Clostridia(100);Clostridiales(100);Veillonellaceae(100);Veillonella(100)	Veillonellaceae	Veillonella	15	NA	NA	9	0.0604027
otu_12_V1V3	LOW	NA	NA	Posterior fornix	Firmicutes(100);Bacilli(100);Lactobacillales(100);Lactobacillaceae(100);Lactobacillus(100)	Lactobacillaceae	Lactobacillus	18	NA	NA	9	0.0604027
otu_38_V1V3	LOW	NA	NA	Hard palate	Bacteroidetes(100);Bacteroidia(100);Bacteroidales(100);Prevotellaceae(100);Prevotella(100)	Prevotellaceae	Prevotella	13	NA	NA	9	0.0604027
otu_3_V1V3	LOW	NA	NA	Anterior nares	Firmicutes(100);Bacilli(100);Bacillales(100);Staphylococcaceae(100);Staphylococcus(100)	Staphylococcaceae	Staphylococcus	25	NA	NA	9	0.0604027
otu_195_V1V3	MEDIUM	NA	NA	Vaginal introitus	Bacteroidetes(100);Bacteroidia(100);Bacteroidales(100);Prevotellaceae(100);Prevotella(100)	Prevotellaceae	Prevotella	37	NA	NA	9	0.0604027
otu_1089_V3V5	LOW	0.806172	MGS:306	Stool	Proteobacteria(42);Deltaproteobacteria(39);Desulfobacterales(25);Desulfobacteraceae(25);Desulfobotulus(6)	NA	NA	197	NA	NA	12	0.055814
otu_879_V3V5	LOW	0.66502	MGS:469	Stool	Firmicutes(9);Erysipelotrichi(56);Erysipelotrichales(56);Erysipelotrichaceae(56);Coprobacillus(4)	NA	NA	396	NA	NA	12	0.055814
otu_408_V1V3	HIGH	NA	NA	Vaginal introitus	Firmicutes(100);Clostridia(100);Clostridiales(100);Incertae Sedis XI(97);Peptoniphilus(52)	NA	NA	20	NA	NA	8	0.0536913
otu_424_V1V3	LOW	NA	NA	Vaginal introitus	Bacteroidetes(100);Bacteroidia(100);Bacteroidales(100);Prevotellaceae(100);Prevotella(100)	Prevotellaceae	Prevotella	34	NA	NA	8	0.0536913
otu_36_V1V3	LOW	NA	NA	Throat	Firmicutes(100);Bacilli(100);Lactobacillales(100);Streptococcaceae(100);Streptococcus(100)	Streptococcaceae	Streptococcus	11	NA	NA	8	0.0536913
otu_9_V1V3	LOW	NA	NA	Anterior nares	Actinobacteria(100);Actinobacteria(100);Actinobacteridae(100);Actinomycetales(100);Corynebacterineae(100);Corynebacteriaceae(100);Corynebacterium(100)	Corynebacteriaceae	Corynebacterium	11	NA	NA	8	0.0536913
otu_828_V3V5	LOW	0.780707	MGS:135	Stool	Proteobacteria(100);Betaproteobacteria(100);Burkholderiales(100);Alcaligenaceae(82);Sutterella(82)	Alcaligenaceae	Sutterella	509	1	Sutterella	11	0.0511628
otu_689_V3V5	LOW	0.691576	MGS:239	Stool	Proteobacteria(94);Alphaproteobacteria(92);Kiloniellales(26);Kiloniellaceae(26);Kiloniella(26)	Rhodospirillaceae	Thalassospira	624	NA	NA	11	0.0511628
otu_283_V3V5	LOW	NA	NA	Vaginal introitus	Bacteroidetes(100);Bacteroidia(100);Bacteroidales(100);Prevotellaceae(100);Prevotella(100)	Prevotellaceae	Prevotella	55	NA	NA	11	0.0511628
otu_1032_V3V5	LOW	NA	NA	Tongue dorsum	Firmicutes(100);Clostridia(100);Clostridiales(100);Eubacteriaceae(94);Eubacterium(94)	NA	NA	30	NA	NA	11	0.0511628
otu_20_V3V5	LOW	NA	NA	Supragingival plaque	Actinobacteria(100);Actinobacteria(100);Actinobacteridae(100);Actinomycetales(100);Actinomycineae(100);Actinomycetaceae(100);Actinomyces(100)	Actinomycetaceae	Actinomyces	11	NA	NA	11	0.0511628
otu_376_V3V5	LOW	NA	NA	Stool	Firmicutes(97);Clostridia(97);Clostridiales(97);Ruminococcaceae(53);Butyricicoccus(24)	Ruminococcaceae	NA	2465	NA	NA	11	0.0511628
otu_599_V3V5	LOW	NA	NA	Stool	Firmicutes(98);Clostridia(98);Clostridiales(96);Gracilibacteraceae(34);Gracilibacter(18)	vadinBB60	NA	732	NA	NA	11	0.0511628
otu_697_V3V5	LOW	NA	NA	Stool	Firmicutes(78);Clostridia(77);Clostridiales(76);Ruminococcaceae(63);Ethanoligenens(27)	Ruminococcaceae	NA	601	NA	NA	11	0.0511628
otu_13_V3V5	LOW	NA	NA	Anterior nares	Actinobacteria(100);Actinobacteria(100);Actinobacteridae(100);Actinomycetales(100);Corynebacterineae(100);Corynebacteriaceae(100);Corynebacterium(100)	Corynebacteriaceae	Corynebacterium	58	NA	NA	11	0.0511628
otu_589_V1V3	HIGH	NA	NA	Vaginal introitus	Bacteroidetes(100);Bacteroidia(100);Bacteroidales(100);Porphyromonadaceae(100);Porphyromonas(100)	Porphyromonadaceae	Porphyromonas	9	NA	NA	7	0.0469799
otu_139_V1V3	LOW	NA	NA	Vaginal introitus	Bacteroidetes(100);Bacteroidia(100);Bacteroidales(100);Prevotellaceae(100);Prevotella(100)	Prevotellaceae	Prevotella	16	NA	NA	7	0.0469799
otu_101_V1V3	LOW	NA	NA	Subgingival plaque	Proteobacteria(100);Epsilonproteobacteria(100);Campylobacterales(100);Campylobacteraceae(100);Campylobacter(100)	Campylobacteraceae	Campylobacter	11	NA	NA	7	0.0469799
otu_300_V1V3	LOW	NA	NA	Stool	Bacteroidetes(100);Bacteroidia(98);Bacteroidales(98);Porphyromonadaceae(91);Parabacteroides(58)	S24-7	NA	4484	NA	NA	7	0.0469799
otu_750_V1V3	LOW	NA	NA	Stool	Bacteroidetes(100);Bacteroidia(100);Bacteroidales(100);Bacteroidaceae(100);Bacteroides(100)	Bacteroidaceae	Bacteroides	1115	NA	NA	7	0.0469799
otu_860_V1V3	LOW	NA	NA	Stool	Bacteroidetes(100);Flavobacteria(91);Flavobacteriales(91);Flavobacteriaceae(91);Weeksella(91)	Bacteroidaceae	Bacteroides	799	NA	NA	7	0.0469799
otu_948_V1V3	LOW	NA	NA	Stool	Bacteroidetes(100);Bacteroidia(100);Bacteroidales(100);Porphyromonadaceae(100);Barnesiella(93)	NA	NA	579	NA	NA	7	0.0469799
otu_57_V1V3	LOW	NA	NA	Palatine Tonsils	Bacteroidetes(100);Bacteroidia(100);Bacteroidales(100);Prevotellaceae(100);Prevotella(100)	Prevotellaceae	Prevotella	10	NA	NA	7	0.0469799
otu_37_V1V3	LOW	NA	NA	Hard palate	Firmicutes(100);Bacilli(100);Lactobacillales(100);Streptococcaceae(100);Streptococcus(100)	Lachnospiraceae	Blautia	17	NA	NA	7	0.0469799
otu_306_V3V5	LOW	0.674064	MGS:445	L_Antecubital fossa	Bacteroidetes(100);Bacteroidia(85);Bacteroidales(85);Prevotellaceae(82);Prevotella(45)	Prevotellaceae	Alloprevotella	3741	0	Prevotella	10	0.0465116
otu_664_V3V5	LOW	NA	NA	Stool	Proteobacteria(86);Alphaproteobacteria(85);Rhodospirillales(16);Rhodospirillaceae(14);Caenispirillum(6)	Rhodospirillaceae	Thalassospira	644	NA	NA	10	0.0465116
otu_389_V3V5	HIGH	NA	NA	Vaginal introitus	Bacteroidetes(100);Bacteroidia(100);Bacteroidales(100);Porphyromonadaceae(100);Porphyromonas(100)	Porphyromonadaceae	Porphyromonas	14	NA	NA	9	0.0418605
otu_573_V3V5	LOW	NA	NA	Vaginal introitus	Bacteroidetes(100);Bacteroidia(100);Bacteroidales(100);Prevotellaceae(100);Prevotella(100)	Prevotellaceae	Prevotella	23	NA	NA	9	0.0418605
otu_230_V3V5	LOW	NA	NA	Tongue dorsum	Firmicutes(100);Clostridia(100);Clostridiales(100);Veillonellaceae(100);Veillonella(100)	Veillonellaceae	Veillonella	10	NA	NA	9	0.0418605
otu_117_V3V5	LOW	NA	NA	Subgingival plaque	Firmicutes(100);Bacilli(100);Lactobacillales(100);Streptococcaceae(100);Streptococcus(100)	Streptococcaceae	Streptococcus	23	NA	NA	9	0.0418605
otu_402_V3V5	LOW	NA	NA	Stool	Bacteroidetes(99);Bacteroidia(93);Bacteroidales(93);Porphyromonadaceae(69);Barnesiella(49)	NA	NA	1869	NA	NA	9	0.0418605
otu_199_V3V5	LOW	NA	NA	L_Antecubital fossa	Bacteroidetes(100);Bacteroidia(100);Bacteroidales(100);Prevotellaceae(100);Prevotella(100)	Prevotellaceae	Prevotella	8592	NA	NA	9	0.0418605
otu_1328_V1V3	LOW	0.899944	MGS:350	Stool	Bacteroidetes(100);Bacteroidia(100);Bacteroidales(100);Porphyromonadaceae(100);Butyricimonas(100)	Bacteroidaceae	Butyricimonas	215	1	Butyricimonas	6	0.0402685
otu_49_V1V3	HIGH	NA	NA	Supragingival plaque	Bacteroidetes(100);Flavobacteria(100);Flavobacteriales(100);Flavobacteriaceae(100);Elizabethkingia(56)	Flavobacteriaceae	Bergeyella	6	NA	NA	6	0.0402685
otu_116_V1V3	HIGH	NA	NA	Saliva	TM7(100);TM7_genera_incertae_sedis(100)	NA	NA	7	NA	NA	6	0.0402685
otu_51_V1V3	HIGH	NA	NA	R_Antecubital fossa	Proteobacteria(100);Betaproteobacteria(100);Burkholderiales(100);Comamonadaceae(100);Pelomonas(100)	Comamonadaceae	Pelomonas	17	NA	NA	6	0.0402685
otu_529_V1V3	LOW	NA	NA	Vaginal introitus	Bacteroidetes(100);Bacteroidia(100);Bacteroidales(100);Prevotellaceae(100);Prevotella(100)	Prevotellaceae	Prevotella	14	NA	NA	6	0.0402685
otu_14_V1V3	LOW	NA	NA	Vaginal introitus	Firmicutes(100);Bacilli(100);Lactobacillales(100);Lactobacillaceae(100);Lactobacillus(100)	Lactobacillaceae	Lactobacillus	10	NA	NA	6	0.0402685
otu_23_V1V3	LOW	NA	NA	Supragingival plaque	Actinobacteria(100);Actinobacteria(100);Actinobacteridae(100);Actinomycetales(100);Corynebacterineae(100);Corynebacteriaceae(100);Corynebacterium(100)	Corynebacteriaceae	Corynebacterium	14	NA	NA	6	0.0402685
otu_48_V1V3	LOW	NA	NA	Supragingival plaque	Bacteroidetes(100);Flavobacteria(100);Flavobacteriales(100);Flavobacteriaceae(100);Capnocytophaga(100)	Flavobacteriaceae	Capnocytophaga	8	NA	NA	6	0.0402685
otu_31_V1V3	LOW	NA	NA	Subgingival plaque	Fusobacteria(100);Fusobacteria(100);Fusobacteriales(100);Fusobacteriaceae(100);Fusobacterium(100)	Fusobacteriaceae	Fusobacterium	10	NA	NA	6	0.0402685
otu_363_V1V3	LOW	NA	NA	Stool	Bacteroidetes(100);Bacteroidia(100);Bacteroidales(100);Prevotellaceae(100);Prevotella(100)	Prevotellaceae	Prevotella	3101	NA	NA	6	0.0402685
otu_708_V1V3	LOW	NA	NA	Stool	Bacteroidetes(100);Bacteroidia(95);Bacteroidales(95);Porphyromonadaceae(89);Barnesiella(77)	S24-7	NA	1155	NA	NA	6	0.0402685
otu_760_V1V3	LOW	NA	NA	Stool	Firmicutes(100);Clostridia(100);Clostridiales(100);Veillonellaceae(100);Succiniclasticum(84)	Acidaminococcaceae	Succiniclasticum	999	NA	NA	6	0.0402685
otu_1188_V1V3	LOW	NA	NA	Stool	Bacteroidetes(100);Bacteroidia(100);Bacteroidales(100);Prevotellaceae(100);Prevotella(100)	Prevotellaceae	Prevotella	194	NA	NA	6	0.0402685
otu_1431_V1V3	LOW	NA	NA	Stool	Firmicutes(100);Clostridia(100);Clostridiales(100);Lachnospiraceae(91);Roseburia(33)	NA	NA	9	NA	NA	6	0.0402685
otu_28_V3V5	LOW	NA	NA	Supragingival plaque	Proteobacteria(100);Betaproteobacteria(100);Burkholderiales(95);Alcaligenaceae(66);Derxia(59)	Burkholderiaceae	Lautropia	16	NA	NA	8	0.0372093
otu_652_V3V5	LOW	NA	NA	Stool	Bacteroidetes(100);Bacteroidia(100);Bacteroidales(100);Porphyromonadaceae(96);Barnesiella(94)	S24-7	NA	294	NA	NA	8	0.0372093
otu_96_V1V3	LOW	0.825028	MGS:218	Throat	Firmicutes(100);Clostridia(100);Clostridiales(100);Veillonellaceae(100);Megasphaera(100)	Veillonellaceae	Megasphaera	7	0	Dialister	5	0.033557
otu_118_V1V3	LOW	NA	NA	Throat	Firmicutes(100);Erysipelotrichi(100);Erysipelotrichales(100);Erysipelotrichaceae(100);Solobacterium(100)	Erysipelotrichaceae	Solobacterium	38	NA	NA	5	0.033557
otu_34_V1V3	LOW	NA	NA	Throat	Bacteroidetes(100);Bacteroidia(100);Bacteroidales(100);Prevotellaceae(100);Prevotella(100)	Prevotellaceae	Prevotella	7	NA	NA	5	0.033557
otu_32_V1V3	LOW	NA	NA	Supragingival plaque	Bacteroidetes(100);Flavobacteria(100);Flavobacteriales(100);Flavobacteriaceae(100);Capnocytophaga(100)	Flavobacteriaceae	Sufflavibacter	6	NA	NA	5	0.033557
otu_94_V1V3	LOW	NA	NA	Supragingival plaque	Firmicutes(100);Bacilli(100);Lactobacillales(100);Aerococcaceae(100);Abiotrophia(100)	Propionibacteriaceae	Propionibacterium	6	NA	NA	5	0.033557
otu_937_V1V3	LOW	NA	NA	Stool	Fusobacteria(24);Fusobacteria(24);Fusobacteriales(24);Leptotrichiaceae(23);Streptobacillus(21)	Ruminococcaceae	NA	691	NA	NA	5	0.033557
otu_1037_V1V3	LOW	NA	NA	Stool	Proteobacteria(100);Betaproteobacteria(100);Burkholderiales(94);Alcaligenaceae(58);Sutterella(52)	Alcaligenaceae	Sutterella	571	NA	NA	5	0.033557
otu_1027_V1V3	LOW	NA	NA	Stool	Bacteroidetes(100);Bacteroidia(99);Bacteroidales(99);Prevotellaceae(99);Prevotella(99)	Prevotellaceae	Prevotella	558	NA	NA	5	0.033557
otu_933_V1V3	LOW	NA	NA	Stool	Bacteroidetes(100);Bacteroidia(9);Bacteroidales(9);Porphyromonadaceae(89);Barnesiella(51)	NA	NA	475	NA	NA	5	0.033557
otu_907_V1V3	LOW	NA	NA	Stool	Firmicutes(66);Erysipelotrichi(47);Erysipelotrichales(47);Erysipelotrichaceae(47);Turicibacter(34)	NA	NA	470	NA	NA	5	0.033557
otu_1158_V1V3	LOW	NA	NA	Stool	Firmicutes(9);Clostridia(89);Thermoanaerobacterales(18);Thermoanaerobacteraceae(18);Mahella(12)	vadinBB60	NA	410	NA	NA	5	0.033557
otu_1221_V1V3	LOW	NA	NA	Stool	Bacteroidetes(100);Bacteroidia(72);Bacteroidales(72);Porphyromonadaceae(62);Paludibacter(9)	NA	NA	328	NA	NA	5	0.033557
otu_1269_V1V3	LOW	NA	NA	Stool	Firmicutes(72);Erysipelotrichi(66);Erysipelotrichales(66);Erysipelotrichaceae(66);Turicibacter(65)	Erysipelotrichaceae	Asteroleplasma	288	NA	NA	5	0.033557
otu_1332_V1V3	LOW	NA	NA	Stool	Firmicutes(74);Clostridia(74);Clostridiales(73);Ruminococcaceae(65);Acetanaerobacterium(27)	Ruminococcaceae	NA	217	NA	NA	5	0.033557
otu_1308_V1V3	LOW	NA	NA	Stool	Actinobacteria(100);Actinobacteria(100);Coriobacteridae(100);Coriobacteriales(100);Coriobacterineae(100);Coriobacteriaceae(100);Eggerthella(62)	Coriobacteriaceae	NA	10	NA	NA	5	0.033557
otu_160_V1V3	LOW	NA	NA	Palatine Tonsils	Firmicutes(100);Clostridia(100);Clostridiales(100);Incertae Sedis XIII(100);Mogibacterium(100)	NA	NA	8	NA	NA	5	0.033557
otu_78_V1V3	LOW	NA	NA	Anterior nares	Cyanobacteria(100);Cyanobacteria(100);Chloroplast(100);Streptophyta(100)	NA	NA	11	NA	NA	5	0.033557
otu_30_V1V3	MEDIUM	NA	NA	Throat	Fusobacteria(100);Fusobacteria(100);Fusobacteriales(100);Leptotrichiaceae(100);Leptotrichia(100)	Leptotrichiaceae	Leptotrichia	8	NA	NA	5	0.033557
otu_62_V1V3	MEDIUM	NA	NA	Supragingival plaque	Actinobacteria(100);Actinobacteria(100);Actinobacteridae(100);Actinomycetales(100);Actinomycineae(100);Actinomycetaceae(100);Actinomyces(100)	Actinomycetaceae	Actinomyces	5	NA	NA	5	0.033557
otu_380_V3V5	MEDIUM	0.79965	MGS:445	Vaginal introitus	Bacteroidetes(100);Bacteroidia(100);Bacteroidales(100);Prevotellaceae(100);Prevotella(97)	Prevotellaceae	Prevotella	23	1	Prevotella	7	0.0325581
otu_35_V3V5	LOW	NA	NA	Tongue dorsum	Firmicutes(100);Clostridia(100);Clostridiales(100);Lachnospiraceae(100);Oribacterium(100)	Lachnospiraceae	Oribacterium	10	NA	NA	7	0.0325581
otu_93_V3V5	LOW	NA	NA	Throat	Firmicutes(100);Clostridia(100);Clostridiales(100);Veillonellaceae(100);Megasphaera(100)	Veillonellaceae	Megasphaera	8	NA	NA	7	0.0325581
otu_23_V3V5	LOW	NA	NA	Supragingival plaque	Actinobacteria(100);Actinobacteria(100);Actinobacteridae(100);Actinomycetales(100);Micrococcineae(100);Micrococcaceae(100);Rothia(100)	Micrococcaceae	Rothia	7	NA	NA	7	0.0325581
otu_446_V3V5	LOW	NA	NA	Stool	Firmicutes(100);Clostridia(100);Clostridiales(100);Veillonellaceae(100);Succiniclasticum(98)	Acidaminococcaceae	Succiniclasticum	1822	NA	NA	7	0.0325581
otu_598_V3V5	LOW	NA	NA	Stool	Firmicutes(100);Clostridia(100);Clostridiales(100);Lachnospiraceae(57);Robinsoniella(2)	Ruminococcaceae	NA	940	NA	NA	7	0.0325581
otu_1150_V3V5	LOW	NA	NA	Stool	Firmicutes(93);Clostridia(93);Clostridiales(93);Ruminococcaceae(82);Oscillibacter(32)	Ruminococcaceae	NA	173	NA	NA	7	0.0325581
otu_47_V3V5	LOW	NA	NA	Saliva	Firmicutes(100);Clostridia(100);Clostridiales(100);Veillonellaceae(100);Veillonella(97)	Veillonellaceae	Veillonella	10	NA	NA	7	0.0325581
otu_344_V3V5	LOW	NA	NA	Keratinized gingiva	Fusobacteria(100);Fusobacteria(100);Fusobacteriales(100);Fusobacteriaceae(100);Fusobacterium(100)	Fusobacteriaceae	Fusobacterium	49	NA	NA	7	0.0325581
otu_185_V3V5	MEDIUM	NA	NA	Tongue dorsum	Firmicutes(100);Clostridia(100);Clostridiales(100);Veillonellaceae(99);Veillonella(89)	Veillonellaceae	Veillonella	13	NA	NA	7	0.0325581
otu_22_V3V5	MEDIUM	NA	NA	Throat	Fusobacteria(100);Fusobacteria(100);Fusobacteriales(100);Leptotrichiaceae(100);Leptotrichia(100)	Leptotrichiaceae	Leptotrichia	8	NA	NA	7	0.0325581
otu_19_V3V5	MEDIUM	NA	NA	Buccal mucosa	Proteobacteria(100);Gammaproteobacteria(100);Pasteurellales(100);Pasteurellaceae(100);Haemophilus(91)	Pasteurellaceae	Haemophilus	22	NA	NA	7	0.0325581
otu_351_V3V5	LOW	0.865961	MGS:267	Stool	Proteobacteria(89);Alphaproteobacteria(87);Rhizobiales(24);Cohaesibacteraceae(1);Cohaesibacter(1)	Rhodospirillaceae	Thalassospira	2996	NA	NA	6	0.027907
otu_628_V3V5	LOW	NA	NA	Vaginal introitus	Firmicutes(99);Clostridia(96);Clostridiales(96);Incertae Sedis XI(9);Finegoldia(49)	NA	NA	19	NA	NA	6	0.027907
otu_17_V3V5	LOW	NA	NA	Supragingival plaque	Actinobacteria(100);Actinobacteria(100);Actinobacteridae(100);Actinomycetales(100);Corynebacterineae(100);Corynebacteriaceae(100);Corynebacterium(100)	Corynebacteriaceae	Corynebacterium	18	NA	NA	6	0.027907
otu_629_V3V5	LOW	NA	NA	Stool	Firmicutes(100);Clostridia(100);Clostridiales(100);Veillonellaceae(100);Succiniclasticum(98)	Acidaminococcaceae	Succiniclasticum	807	NA	NA	6	0.027907
otu_630_V3V5	LOW	NA	NA	Stool	Firmicutes(100);Clostridia(100);Clostridiales(100);Veillonellaceae(100);Megamonas(100)	Veillonellaceae	Megamonas	538	NA	NA	6	0.027907
otu_992_V3V5	LOW	NA	NA	Stool	Bacteroidetes(100);Bacteroidia(100);Bacteroidales(100);Bacteroidaceae(100);Bacteroides(100)	Bacteroidaceae	Bacteroides	298	NA	NA	6	0.027907
otu_1253_V3V5	LOW	NA	NA	Stool	Firmicutes(100);Clostridia(100);Clostridiales(100);Lachnospiraceae(79);Coprococcus(74)	Lachnospiraceae	NA	7	NA	NA	6	0.027907
otu_42_V3V5	LOW	NA	NA	Saliva	Firmicutes(100);Clostridia(100);Clostridiales(100);Veillonellaceae(100);Centipeda(75)	Veillonellaceae	Selenomonas	12	NA	NA	6	0.027907
otu_36_V3V5	LOW	NA	NA	Saliva	Bacteroidetes(100);Bacteroidia(100);Bacteroidales(100);Prevotellaceae(100);Prevotella(100)	Prevotellaceae	Prevotella	10	NA	NA	6	0.027907
otu_73_V3V5	LOW	NA	NA	Palatine Tonsils	Firmicutes(100);Clostridia(100);Clostridiales(100);Incertae Sedis XI(100);Parvimonas(100)	NA	NA	10	NA	NA	6	0.027907
otu_40_V3V5	LOW	NA	NA	Palatine Tonsils	Firmicutes(100);Clostridia(100);Clostridiales(100);Lachnospiraceae(99);Syntrophococcus(52)	Lachnospiraceae	Lachnoanaerobaculum	7	NA	NA	6	0.027907
otu_113_V3V5	LOW	NA	NA	Palatine Tonsils	Firmicutes(100);Clostridia(100);Clostridiales(100);Peptostreptococcaceae(100);Peptostreptococcus(100)	NA	NA	7	NA	NA	6	0.027907
otu_358_V1V3	LOW	0.635805	MGS:218	Stool	Firmicutes(100);Clostridia(100);Clostridiales(100);Veillonellaceae(100);Dialister(100)	Veillonellaceae	Dialister	4054	1	Dialister	4	0.0268456
otu_80_V1V3	HIGH	NA	NA	Subgingival plaque	TM7(100);TM7_genera_incertae_sedis(100)	NA	NA	5	NA	NA	4	0.0268456
otu_18_V1V3	LOW	NA	NA	Vaginal introitus	Firmicutes(100);Bacilli(100);Lactobacillales(100);Lactobacillaceae(100);Lactobacillus(100)	Lactobacillaceae	Lactobacillus	17	NA	NA	4	0.0268456
otu_120_V1V3	LOW	NA	NA	Vaginal introitus	Firmicutes(100);Clostridia(100);Clostridiales(100);Incertae Sedis XI(100);Finegoldia(100)	NA	NA	7	NA	NA	4	0.0268456
otu_388_V1V3	LOW	NA	NA	Vaginal introitus	Firmicutes(100);Clostridia(100);Clostridiales(100);Incertae Sedis XI(100);Peptoniphilus(100)	NA	NA	6	NA	NA	4	0.0268456
otu_369_V1V3	LOW	NA	NA	Tongue dorsum	Firmicutes(100);Clostridia(100);Clostridiales(100);Veillonellaceae(100);Veillonella(100)	Veillonellaceae	Veillonella	6	NA	NA	4	0.0268456
otu_56_V1V3	LOW	NA	NA	Throat	Bacteroidetes(100);Bacteroidia(100);Bacteroidales(100);Prevotellaceae(100);Prevotella(100)	Prevotellaceae	Prevotella	12	NA	NA	4	0.0268456
otu_71_V1V3	LOW	NA	NA	Throat	Bacteroidetes(100);Bacteroidia(100);Bacteroidales(100);Prevotellaceae(100);Prevotella(100)	Prevotellaceae	Prevotella	5	NA	NA	4	0.0268456
otu_72_V1V3	LOW	NA	NA	Supragingival plaque	Proteobacteria(100);Epsilonproteobacteria(100);Campylobacterales(100);Campylobacteraceae(100);Campylobacter(100)	Campylobacteraceae	Campylobacter	9	NA	NA	4	0.0268456
otu_69_V1V3	LOW	NA	NA	Supragingival plaque	Proteobacteria(100);Betaproteobacteria(100);Neisseriales(100);Neisseriaceae(100);Kingella(100)	Neisseriaceae	Kingella	7	NA	NA	4	0.0268456
otu_42_V1V3	LOW	NA	NA	Supragingival plaque	Bacteroidetes(100);Flavobacteria(100);Flavobacteriales(100);Flavobacteriaceae(100);Capnocytophaga(100)	Flavobacteriaceae	Capnocytophaga	4	NA	NA	4	0.0268456
otu_45_V1V3	LOW	NA	NA	Supragingival plaque	Actinobacteria(100);Actinobacteria(100);Actinobacteridae(100);Actinomycetales(100);Micrococcineae(100);Micrococcaceae(100);Rothia(100)	Micrococcaceae	Rothia	4	NA	NA	4	0.0268456
otu_397_V1V3	LOW	NA	NA	Stool	Bacteroidetes(99);Bacteroidia(92);Bacteroidales(92);Porphyromonadaceae(9);Barnesiella(65)	NA	NA	3315	NA	NA	4	0.0268456
otu_605_V1V3	LOW	NA	NA	Stool	Root(100);Bacteria(98);Firmicutes(8);Clostridia(41);Clostridiales(39);Lachnospiraceae(7);Acetitomaculum(6)	NA	NA	1619	NA	NA	4	0.0268456
otu_656_V1V3	LOW	NA	NA	Stool	Proteobacteria(96);Alphaproteobacteria(68);Rhodospirillales(28);Rhodospirillaceae(27);Caenispirillum(21)	Rhodospirillaceae	Thalassospira	1090	NA	NA	4	0.0268456
otu_822_V1V3	LOW	NA	NA	Saliva	Bacteroidetes(100);Bacteroidia(100);Bacteroidales(100);Porphyromonadaceae(100);Porphyromonas(100)	Porphyromonadaceae	Porphyromonas	4	NA	NA	4	0.0268456
otu_234_V1V3	LOW	NA	NA	Palatine Tonsils	Fusobacteria(100);Fusobacteria(100);Fusobacteriales(100);Fusobacteriaceae(100);Fusobacterium(97)	Fusobacteriaceae	Fusobacterium	21	NA	NA	4	0.0268456
otu_857_V1V3	LOW	NA	NA	Palatine Tonsils	Firmicutes(100);Clostridia(100);Clostridiales(100);Lachnospiraceae(86);Anaerosporobacter(44)	Lachnospiraceae	Lachnoanaerobaculum	21	NA	NA	4	0.0268456
otu_87_V1V3	LOW	NA	NA	Palatine Tonsils	Actinobacteria(100);Actinobacteria(100);Coriobacteridae(100);Coriobacteriales(100);Coriobacterineae(100);Coriobacteriaceae(100);Atopobium(100)	Coriobacteriaceae	Atopobium	6	NA	NA	4	0.0268456
otu_54_V1V3	LOW	NA	NA	Palatine Tonsils	Proteobacteria(100);Betaproteobacteria(100);Neisseriales(100);Neisseriaceae(100);Neisseria(100)	Neisseriaceae	Neisseria	5	NA	NA	4	0.0268456
otu_100_V1V3	LOW	NA	NA	Palatine Tonsils	Firmicutes(100);Clostridia(100);Clostridiales(100);Lachnospiraceae(100);Catonella(100)	Lachnospiraceae	Catonella	4	NA	NA	4	0.0268456
otu_215_V1V3	MEDIUM	NA	NA	Palatine Tonsils	Firmicutes(100);Clostridia(100);Clostridiales(100);Eubacteriaceae(100);Eubacterium(100)	NA	NA	4	NA	NA	4	0.0268456
otu_68_V1V3	MEDIUM	NA	NA	Keratinized gingiva	Bacteroidetes(100);Bacteroidia(98);Bacteroidales(98);Porphyromonadaceae(98);Porphyromonas(82)	Porphyromonadaceae	Porphyromonas	6	NA	NA	4	0.0268456
otu_41_V3V5	LOW	0.745073	MGS:386	Subgingival plaque	Bacteroidetes(100);Bacteroidia(100);Bacteroidales(100);Prevotellaceae(100);Prevotella(100)	Prevotellaceae	Prevotella	6	1	Prevotella	5	0.0232558
otu_280_V3V5	LOW	NA	NA	Vaginal introitus	Firmicutes(100);Clostridia(100);Clostridiales(100);Clostridiaceae(100);Clostridiaceae 1(100);Clostridium(72)	NA	NA	23	NA	NA	5	0.0232558
otu_119_V3V5	LOW	NA	NA	Vaginal introitus	Firmicutes(100);Clostridia(100);Clostridiales(100);Incertae Sedis XI(100);Finegoldia(100)	NA	NA	9	NA	NA	5	0.0232558
otu_205_V3V5	LOW	NA	NA	Vaginal introitus	Firmicutes(100);Clostridia(100);Clostridiales(100);Incertae Sedis XI(100);Anaerococcus(100)	NA	NA	8	NA	NA	5	0.0232558
otu_465_V3V5	LOW	NA	NA	Vaginal introitus	Firmicutes(100);Clostridia(100);Clostridiales(100);Incertae Sedis XI(100);Peptoniphilus(100)	NA	NA	7	NA	NA	5	0.0232558
otu_74_V3V5	LOW	NA	NA	Throat	Actinobacteria(100);Actinobacteria(100);Coriobacteridae(100);Coriobacteriales(100);Coriobacterineae(100);Coriobacteriaceae(100);Atopobium(100)	Coriobacteriaceae	Atopobium	10	NA	NA	5	0.0232558
otu_25_V3V5	LOW	NA	NA	Supragingival plaque	Bacteroidetes(100);Flavobacteria(100);Flavobacteriales(100);Flavobacteriaceae(100);Capnocytophaga(100)	Flavobacteriaceae	Capnocytophaga	5	NA	NA	5	0.0232558
otu_27_V3V5	LOW	NA	NA	Supragingival plaque	Proteobacteria(100);Betaproteobacteria(100);Neisseriales(100);Neisseriaceae(100);Neisseria(100)	Neisseriaceae	Neisseria	5	NA	NA	5	0.0232558
otu_281_V3V5	LOW	NA	NA	Stool	Bacteroidetes(100);Bacteroidia(99);Bacteroidales(99);Prevotellaceae(98);Prevotella(59)	Prevotellaceae	NA	2464	NA	NA	5	0.0232558
otu_533_V3V5	LOW	NA	NA	Stool	Proteobacteria(100);Betaproteobacteria(100);Burkholderiales(91);Alcaligenaceae(36);Sutterella(28)	Alcaligenaceae	Sutterella	1312	NA	NA	5	0.0232558
otu_545_V3V5	LOW	NA	NA	Stool	Bacteroidetes(100);Bacteroidia(100);Bacteroidales(100);Porphyromonadaceae(99);Barnesiella(67)	S24-7	NA	1295	NA	NA	5	0.0232558
otu_564_V3V5	LOW	NA	NA	Stool	Firmicutes(76);Erysipelotrichi(49);Erysipelotrichales(49);Erysipelotrichaceae(49);Coprobacillus(34)	NA	NA	1183	NA	NA	5	0.0232558
otu_769_V3V5	LOW	NA	NA	Stool	Firmicutes(79);Clostridia(79);Clostridiales(73);Incertae Sedis XI(24);Sporanaerobacter(17)	vadinBB60	NA	368	NA	NA	5	0.0232558
otu_917_V3V5	LOW	NA	NA	Stool	Bacteroidetes(96);Bacteroidia(83);Bacteroidales(83);Porphyromonadaceae(69);Tannerella(36)	S24-7	NA	298	NA	NA	5	0.0232558
otu_60_V3V5	LOW	NA	NA	Saliva	Bacteroidetes(100);Bacteroidia(100);Bacteroidales(100);Prevotellaceae(100);Prevotella(100)	Prevotellaceae	Prevotella	5	NA	NA	5	0.0232558
otu_217_V3V5	LOW	NA	NA	R_Retroauricular crease	Bacteroidetes(91);Bacteroidia(4);Bacteroidales(4);Rikenellaceae(14);Rikenella(13)	Rikenellaceae	NA	6883	NA	NA	5	0.0232558
otu_418_V3V5	LOW	NA	NA	L_Retroauricular crease	Bacteroidetes(100);Bacteroidia(100);Bacteroidales(100);Porphyromonadaceae(97);Barnesiella(45)	S24-7	NA	1289	NA	NA	5	0.0232558
otu_473_V3V5	LOW	NA	NA	Anterior nares	Bacteroidetes(100);Flavobacteria(77);Flavobacteriales(77);Flavobacteriaceae(77);Weeksella(77)	Prevotellaceae	Alloprevotella	1610	NA	NA	5	0.0232558
otu_88_V3V5	LOW	NA	NA	Anterior nares	Cyanobacteria(100);Cyanobacteria(100);Chloroplast(100);Streptophyta(100)	NA	NA	9	NA	NA	5	0.0232558
otu_32_V3V5	MEDIUM	NA	NA	Tongue dorsum	Bacteroidetes(100);Flavobacteria(37);Flavobacteriales(37);Flavobacteriaceae(37);Weeksella(37)	Prevotellaceae	Alloprevotella	8	NA	NA	5	0.0232558
otu_30_V3V5	MEDIUM	NA	NA	Supragingival plaque	Fusobacteria(100);Fusobacteria(100);Fusobacteriales(100);Leptotrichiaceae(100);Leptotrichia(100)	Leptotrichiaceae	Leptotrichia	10	NA	NA	5	0.0232558
otu_44_V3V5	MEDIUM	NA	NA	Palatine Tonsils	Firmicutes(100);Clostridia(100);Clostridiales(100);Lachnospiraceae(94);Moryella(55)	NA	NA	5	NA	NA	5	0.0232558
otu_59_V3V5	MEDIUM	NA	NA	Keratinized gingiva	Bacteroidetes(100);Bacteroidia(100);Bacteroidales(100);Porphyromonadaceae(100);Porphyromonas(98)	Porphyromonadaceae	Porphyromonas	8	NA	NA	5	0.0232558
otu_387_V1V3	LOW	0.753753	MGS:267	Stool	Proteobacteria(9);Alphaproteobacteria(79);Rhizobiales(58);Methylocystaceae(49);Terasakiella(49)	Rhodospirillaceae	Thalassospira	3439	NA	NA	3	0.0201342
otu_769_V1V3	LOW	0.608936	MGS:417	Stool	Firmicutes(73);Bacilli(44);Bacillales(28);Paenibacillaceae(7);Oxalophagus(6)	NA	NA	1028	NA	NA	3	0.0201342
otu_176_V1V3	HIGH	NA	NA	Subgingival plaque	TM7(100);TM7_genera_incertae_sedis(100)	NA	NA	5	NA	NA	3	0.0201342
otu_240_V1V3	HIGH	NA	NA	Subgingival plaque	TM7(100);TM7_genera_incertae_sedis(100)	NA	NA	5	NA	NA	3	0.0201342
otu_126_V1V3	HIGH	NA	NA	Saliva	SR1(100);SR1_genera_incertae_sedis(100)	NA	NA	5	NA	NA	3	0.0201342
otu_517_V1V3	LOW	NA	NA	Vaginal introitus	Bacteroidetes(100);Bacteroidia(96);Bacteroidales(96);Prevotellaceae(96);Prevotella(43)	Prevotellaceae	Alloprevotella	1803	NA	NA	3	0.0201342
otu_33_V1V3	LOW	NA	NA	Supragingival plaque	Actinobacteria(100);Actinobacteria(100);Actinobacteridae(100);Actinomycetales(100);Actinomycineae(100);Actinomycetaceae(100);Actinomyces(100)	Actinomycetaceae	Actinomyces	17	NA	NA	3	0.0201342
otu_84_V1V3	LOW	NA	NA	Supragingival plaque	Fusobacteria(100);Fusobacteria(100);Fusobacteriales(100);Leptotrichiaceae(100);Leptotrichia(100)	Leptotrichiaceae	Leptotrichia	4	NA	NA	3	0.0201342
otu_86_V1V3	LOW	NA	NA	Subgingival plaque	Bacteroidetes(100);Bacteroidia(100);Bacteroidales(100);Prevotellaceae(100);Prevotella(100)	Prevotellaceae	Prevotella	5	NA	NA	3	0.0201342
otu_117_V1V3	LOW	NA	NA	Subgingival plaque	Fusobacteria(100);Fusobacteria(100);Fusobacteriales(100);Fusobacteriaceae(100);Fusobacterium(100)	Fusobacteriaceae	Fusobacterium	3	NA	NA	3	0.0201342
otu_400_V1V3	LOW	NA	NA	Stool	Bacteroidetes(100);Bacteroidia(100);Bacteroidales(100);Bacteroidaceae(100);Bacteroides(100)	Bacteroidaceae	Bacteroides	3213	NA	NA	3	0.0201342
otu_422_V1V3	LOW	NA	NA	Stool	Bacteroidetes(100);Bacteroidia(100);Bacteroidales(100);Prevotellaceae(100);Prevotella(7)	Prevotellaceae	NA	1389	NA	NA	3	0.0201342
otu_646_V1V3	LOW	NA	NA	Stool	Firmicutes(100);Clostridia(100);Clostridiales(100);Ruminococcaceae(97);Anaerotruncus(3)	NA	NA	675	NA	NA	3	0.0201342
otu_1051_V1V3	LOW	NA	NA	Stool	Firmicutes(61);Clostridia(61);Clostridiales(53);Ruminococcaceae(23);Oscillibacter(6)	vadinBB60	NA	552	NA	NA	3	0.0201342
otu_1199_V1V3	LOW	NA	NA	Stool	Bacteroidetes(97);Bacteroidia(59);Bacteroidales(59);Porphyromonadaceae(33);Tannerella(13)	NA	NA	349	NA	NA	3	0.0201342
otu_1193_V1V3	LOW	NA	NA	Stool	Bacteroidetes(100);Bacteroidia(100);Bacteroidales(100);Bacteroidaceae(100);Bacteroides(100)	NA	NA	348	NA	NA	3	0.0201342
otu_1382_V1V3	LOW	NA	NA	Stool	Bacteroidetes(99);Bacteroidia(97);Bacteroidales(97);Porphyromonadaceae(94);Barnesiella(7)	NA	NA	141	NA	NA	3	0.0201342
otu_153_V1V3	LOW	NA	NA	Palatine Tonsils	Firmicutes(100);Clostridia(100);Clostridiales(100);Peptostreptococcaceae(100);Peptostreptococcus(100)	Peptostreptococcaceae	Peptostreptococcus	20	NA	NA	3	0.0201342
otu_169_V1V3	LOW	NA	NA	Palatine Tonsils	Firmicutes(100);Bacilli(100);Lactobacillales(100);Streptococcaceae(100);Streptococcus(100)	Streptococcaceae	Streptococcus	12	NA	NA	3	0.0201342
otu_159_V1V3	LOW	NA	NA	Palatine Tonsils	Spirochaetes(100);Spirochaetes(100);Spirochaetales(100);Spirochaetaceae(100);Treponema(100)	Spirochaetaceae	Treponema	4	NA	NA	3	0.0201342
otu_416_V1V3	LOW	NA	NA	Palatine Tonsils	Firmicutes(100);Clostridia(100);Clostridiales(100);Veillonellaceae(100);Dialister(100)	Veillonellaceae	Dialister	4	NA	NA	3	0.0201342
otu_728_V1V3	LOW	NA	NA	Mid vagina	Firmicutes(100);Clostridia(100);Clostridiales(100);Clostridiaceae(100);Clostridiaceae 1(100);Clostridium(100)	NA	NA	16	NA	NA	3	0.0201342
otu_253_V1V3	LOW	NA	NA	Mid vagina	Firmicutes(100);Bacilli(100);Lactobacillales(100);Enterococcaceae(100);Enterococcus(100)	Enterococcaceae	Enterococcus	4	NA	NA	3	0.0201342
otu_46_V1V3	LOW	NA	NA	Keratinized gingiva	Firmicutes(100);Bacilli(100);Lactobacillales(100);Carnobacteriaceae(100);Granulicatella(100)	Carnobacteriaceae	Granulicatella	6	NA	NA	3	0.0201342
otu_466_V1V3	LOW	NA	NA	Hard palate	Proteobacteria(100);Betaproteobacteria(100);Burkholderiales(91);Alcaligenaceae(46);Sutterella(46)	Alcaligenaceae	Sutterella	2203	NA	NA	3	0.0201342
otu_104_V1V3	LOW	NA	NA	Hard palate	Firmicutes(100);Bacilli(100);Lactobacillales(100);Streptococcaceae(100);Streptococcus(100)	Streptococcaceae	Streptococcus	4	NA	NA	3	0.0201342
otu_63_V1V3	LOW	NA	NA	Anterior nares	Firmicutes(100);Bacilli(100);Lactobacillales(100);Carnobacteriaceae(100);Dolosigranulum(100)	Carnobacteriaceae	Dolosigranulum	8	NA	NA	3	0.0201342
otu_135_V1V3	MEDIUM	NA	NA	Supragingival plaque	Fusobacteria(100);Fusobacteria(100);Fusobacteriales(100);Leptotrichiaceae(100);Leptotrichia(100)	Leptotrichiaceae	Leptotrichia	3	NA	NA	3	0.0201342
otu_138_V1V3	MEDIUM	NA	NA	Anterior nares	Firmicutes(100);Clostridia(100);Clostridiales(100);Incertae Sedis XI(100);Peptoniphilus(100)	NA	NA	3	NA	NA	3	0.0201342
otu_49_V3V5	LOW	0.850855	MGS:445	Subgingival plaque	Bacteroidetes(100);Bacteroidia(100);Bacteroidales(100);Prevotellaceae(100);Prevotella(100)	Prevotellaceae	Prevotella	4	1	Prevotella	4	0.0186047
otu_702_V3V5	LOW	0.625941	MGS:108	Stool	Firmicutes(100);Clostridia(100);Clostridiales(100);Ruminococcaceae(100);Ruminococcus(72)	NA	NA	683	NA	Ruminococcus	4	0.0186047
otu_24_V3V5	HIGH	NA	NA	Saliva	Bacteroidetes(100);Flavobacteria(55);Flavobacteriales(55);Flavobacteriaceae(55);Weeksella(54)	Prevotellaceae	Alloprevotella	7	NA	NA	4	0.0186047
otu_43_V3V5	LOW	NA	NA	Tongue dorsum	Bacteroidetes(100);Bacteroidia(100);Bacteroidales(100);Prevotellaceae(100);Prevotella(100)	Prevotellaceae	Prevotella	6	NA	NA	4	0.0186047
otu_68_V3V5	LOW	NA	NA	Supragingival plaque	Proteobacteria(100);Betaproteobacteria(100);Neisseriales(100);Neisseriaceae(100);Neisseria(100)	Neisseriaceae	NA	6	NA	NA	4	0.0186047
otu_141_V3V5	LOW	NA	NA	Supragingival plaque	Bacteroidetes(100);Flavobacteria(100);Flavobacteriales(100);Flavobacteriaceae(100);Capnocytophaga(100)	Flavobacteriaceae	Capnocytophaga	5	NA	NA	4	0.0186047
otu_486_V3V5	LOW	NA	NA	Supragingival plaque	Firmicutes(100);Bacilli(100);Lactobacillales(100);Streptococcaceae(100);Streptococcus(100)	Streptococcaceae	Streptococcus	5	NA	NA	4	0.0186047
otu_45_V3V5	LOW	NA	NA	Supragingival plaque	Actinobacteria(100);Actinobacteria(100);Actinobacteridae(100);Actinomycetales(100);Corynebacterineae(100);Corynebacteriaceae(100);Corynebacterium(100)	Corynebacteriaceae	Corynebacterium	4	NA	NA	4	0.0186047
otu_328_V3V5	LOW	NA	NA	Stool	Bacteroidetes(100);Bacteroidia(100);Bacteroidales(100);Porphyromonadaceae(100);Barnesiella(77)	Porphyromonadaceae	Barnesiella	3157	NA	NA	4	0.0186047
otu_1258_V3V5	LOW	NA	NA	Stool	Bacteroidetes(100);Bacteroidia(100);Bacteroidales(100);Bacteroidaceae(100);Bacteroides(100)	Bacteroidaceae	Bacteroides	4	NA	NA	4	0.0186047
otu_419_V3V5	LOW	NA	NA	R_Antecubital fossa	Firmicutes(100);Bacilli(100);Lactobacillales(100);Leuconostocaceae(100);Weissella(100)	Leuconostocaceae	Weissella	8	NA	NA	4	0.0186047
otu_38_V3V5	LOW	NA	NA	Buccal mucosa	Proteobacteria(100);Gammaproteobacteria(100);Pasteurellales(100);Pasteurellaceae(100);Actinobacillus(52)	NA	NA	5	NA	NA	4	0.0186047
otu_61_V3V5	MEDIUM	NA	NA	Throat	Firmicutes(100);Clostridia(100);Clostridiales(100);Lachnospiraceae(98);Moryella(45)	Lachnospiraceae	NA	5	NA	NA	4	0.0186047
otu_75_V3V5	MEDIUM	NA	NA	Subgingival plaque	Bacteroidetes(100);Bacteroidia(100);Bacteroidales(100);Porphyromonadaceae(100);Porphyromonas(100)	Porphyromonadaceae	Porphyromonas	4	NA	NA	4	0.0186047
otu_886_V3V5	LOW	0.761465	MGS:29	Stool	Bacteroidetes(100);Bacteroidia(100);Bacteroidales(100);Rikenellaceae(100);Alistipes(100)	Rikenellaceae	Alistipes	393	1	Alistipes	3	0.0139535
otu_76_V3V5	LOW	0.750875	MGS:445	Palatine Tonsils	Bacteroidetes(100);Bacteroidia(100);Bacteroidales(100);Prevotellaceae(100);Prevotella(100)	Prevotellaceae	Prevotella	3	1	Prevotella	3	0.0139535
otu_188_V3V5	MEDIUM	0.74537	MGS:135	L_Antecubital fossa	Proteobacteria(100);Betaproteobacteria(100);Burkholderiales(100);Comamonadaceae(100);Pelomonas(100)	Comamonadaceae	Pelomonas	15	0	Sutterella	3	0.0139535
otu_135_V3V5	HIGH	NA	NA	Saliva	Firmicutes(95);Clostridia(94);Clostridiales(89);Ruminococcaceae(44);Lactonifactor(21)	Ruminococcaceae	NA	4	NA	NA	3	0.0139535
otu_583_V3V5	LOW	NA	NA	Vaginal introitus	Firmicutes(100);Clostridia(100);Clostridiales(100);Incertae Sedis XI(100);Peptoniphilus(97)	NA	NA	4	NA	NA	3	0.0139535
otu_105_V3V5	LOW	NA	NA	Subgingival plaque	Proteobacteria(100);Epsilonproteobacteria(100);Campylobacterales(100);Campylobacteraceae(100);Campylobacter(100)	Campylobacteraceae	Campylobacter	3	NA	NA	3	0.0139535
otu_494_V3V5	LOW	NA	NA	Stool	Bacteroidetes(100);Bacteroidia(100);Bacteroidales(100);Porphyromonadaceae(98);Barnesiella(59)	S24-7	NA	833	NA	NA	3	0.0139535
otu_673_V3V5	LOW	NA	NA	Stool	Bacteroidetes(100);Bacteroidia(100);Bacteroidales(100);Bacteroidaceae(100);Bacteroides(100)	Bacteroidaceae	Bacteroides	745	NA	NA	3	0.0139535
otu_688_V3V5	LOW	NA	NA	Stool	Bacteroidetes(100);Bacteroidia(56);Bacteroidales(56);Marinilabiaceae(28);Anaerophaga(28)	Rikenellaceae	NA	691	NA	NA	3	0.0139535
otu_856_V3V5	LOW	NA	NA	Stool	Bacteroidetes(100);Bacteroidia(100);Bacteroidales(100);Porphyromonadaceae(100);Barnesiella(99)	S24-7	NA	439	NA	NA	3	0.0139535
otu_1198_V3V5	LOW	NA	NA	Stool	Firmicutes(100);Clostridia(100);Clostridiales(100);Veillonellaceae(100);Megasphaera(100)	Veillonellaceae	Megasphaera	39	NA	NA	3	0.0139535
otu_370_V3V5	LOW	NA	NA	Saliva	Actinobacteria(100);Actinobacteria(100);Actinobacteridae(100);Actinomycetales(100);Actinomycineae(100);Actinomycetaceae(100);Mobiluncus(100)	Actinomycetaceae	Mobiluncus	3	NA	NA	3	0.0139535
otu_80_V3V5	LOW	NA	NA	Saliva	Bacteroidetes(100);Bacteroidia(100);Bacteroidales(100);Porphyromonadaceae(100);Porphyromonas(100)	Porphyromonadaceae	Porphyromonas	3	NA	NA	3	0.0139535
otu_451_V3V5	LOW	NA	NA	R_Antecubital fossa	Firmicutes(100);Bacilli(100);Lactobacillales(100);Lactobacillaceae(100);Lactobacillus(100)	Lactobacillaceae	Lactobacillus	6	NA	NA	3	0.0139535
otu_374_V3V5	LOW	NA	NA	Palatine Tonsils	Fusobacteria(100);Fusobacteria(100);Fusobacteriales(100);Fusobacteriaceae(100);Fusobacterium(100)	boneC3G7	NA	7	NA	NA	3	0.0139535
otu_70_V3V5	LOW	NA	NA	Anterior nares	Proteobacteria(100);Gammaproteobacteria(100);Pseudomonadales(100);Moraxellaceae(100);Moraxella(100)	Moraxellaceae	Moraxella	6	NA	NA	3	0.0139535
otu_52_V3V5	MEDIUM	NA	NA	Tongue dorsum	Actinobacteria(100);Actinobacteria(100);Actinobacteridae(100);Actinomycetales(100);Actinomycineae(100);Actinomycetaceae(100);Actinomyces(100)	Actinomycetaceae	Actinomyces	6	NA	NA	3	0.0139535
otu_34_V3V5	MEDIUM	NA	NA	Supragingival plaque	Bacteroidetes(100);Flavobacteria(100);Flavobacteriales(100);Flavobacteriaceae(100);Capnocytophaga(100)	NA	NA	6	NA	NA	3	0.0139535
otu_125_V3V5	MEDIUM	NA	NA	Subgingival plaque	Bacteroidetes(100);Bacteroidia(100);Bacteroidales(100);Porphyromonadaceae(100);Tannerella(100)	Porphyromonadaceae	Tannerella	41	NA	NA	3	0.0139535
otu_121_V3V5	MEDIUM	NA	NA	Subgingival plaque	Actinobacteria(100);Actinobacteria(100);Actinobacteridae(100);Actinomycetales(100);Propionibacterineae(100);Propionibacteriaceae(100);Tessaracoccus(4)	Propionibacteriaceae	Propionibacterium	3	NA	NA	3	0.0139535
otu_152_V3V5	MEDIUM	NA	NA	Subgingival plaque	Firmicutes(100);Clostridia(100);Clostridiales(100);Lachnospiraceae(100);Moryella(39)	Lachnospiraceae	Johnsonella	3	NA	NA	3	0.0139535
otu_89_V3V5	MEDIUM	NA	NA	Anterior nares	Actinobacteria(100);Actinobacteria(100);Actinobacteridae(100);Actinomycetales(100);Corynebacterineae(59);Dietziaceae(47);Dietzia(47)	Corynebacteriaceae	NA	30	NA	NA	3	0.0139535
otu_58_V1V3	LOW	0.698482	MGS:207	Keratinized gingiva	Firmicutes(100);Clostridia(100);Clostridiales(100);Veillonellaceae(100);Veillonella(100)	Veillonellaceae	Veillonella	6	0	Phascolarctobacterium	2	0.0134228
otu_233_V1V3	HIGH	NA	NA	Throat	Bacteroidetes(100);Bacteroidia(100);Bacteroidales(100);Prevotellaceae(99);Prevotella(91)	Prevotellaceae	Prevotella	2	NA	NA	2	0.0134228
otu_214_V1V3	HIGH	NA	NA	Subgingival plaque	Bacteroidetes(93);Flavobacteria(47);Flavobacteriales(47);Cryomorphaceae(38);Fluviicola(23)	WCHB1-69	NA	3	NA	NA	2	0.0134228
otu_79_V1V3	HIGH	NA	NA	Saliva	TM7(100);TM7_genera_incertae_sedis(100)	NA	NA	2	NA	NA	2	0.0134228
otu_60_V1V3	HIGH	NA	NA	Palatine Tonsils	Fusobacteria(100);Fusobacteria(100);Fusobacteriales(100);Leptotrichiaceae(100);Leptotrichia(99)	Leptotrichiaceae	Leptotrichia	3	NA	NA	2	0.0134228
otu_1118_V1V3	LOW	NA	NA	Vaginal introitus	Bacteroidetes(100);Bacteroidia(100);Bacteroidales(100);Prevotellaceae(100);Prevotella(100)	Prevotellaceae	Prevotella	2	NA	NA	2	0.0134228
otu_152_V1V3	LOW	NA	NA	Tongue dorsum	Firmicutes(100);Bacilli(100);Lactobacillales(100);Streptococcaceae(100);Streptococcus(100)	Streptococcaceae	Streptococcus	3	NA	NA	2	0.0134228
otu_92_V1V3	LOW	NA	NA	Supragingival plaque	Actinobacteria(100);Actinobacteria(100);Actinobacteridae(100);Actinomycetales(100);Actinomycineae(100);Actinomycetaceae(100);Actinomyces(100)	Actinomycetaceae	Actinomyces	4	NA	NA	2	0.0134228
otu_148_V1V3	LOW	NA	NA	Supragingival plaque	Proteobacteria(100);Betaproteobacteria(100);Neisseriales(100);Neisseriaceae(100);Kingella(87)	Neisseriaceae	Eikenella	2	NA	NA	2	0.0134228
otu_258_V1V3	LOW	NA	NA	Subgingival plaque	Firmicutes(92);Clostridia(92);Clostridiales(92);Incertae Sedis XI(36);Parvimonas(28)	Peptostreptococcaceae	NA	3	NA	NA	2	0.0134228
otu_192_V1V3	LOW	NA	NA	Subgingival plaque	Firmicutes(100);Bacilli(100);Lactobacillales(100);Streptococcaceae(100);Streptococcus(100)	Streptococcaceae	Streptococcus	2	NA	NA	2	0.0134228
otu_219_V1V3	LOW	NA	NA	Subgingival plaque	Bacteroidetes(100);Flavobacteria(100);Flavobacteriales(100);Flavobacteriaceae(100);Capnocytophaga(100)	Flavobacteriaceae	Capnocytophaga	2	NA	NA	2	0.0134228
otu_604_V1V3	LOW	NA	NA	Subgingival plaque	Firmicutes(100);Clostridia(100);Clostridiales(100);Veillonellaceae(100);Anaeroglobus(100)	Veillonellaceae	Anaeroglobus	2	NA	NA	2	0.0134228
otu_915_V1V3	LOW	NA	NA	Stool	Bacteroidetes(100);Bacteroidia(100);Bacteroidales(100);Porphyromonadaceae(100);Barnesiella(99)	Porphyromonadaceae	Barnesiella	694	NA	NA	2	0.0134228
otu_943_V1V3	LOW	NA	NA	Stool	Bacteroidetes(100);Bacteroidia(100);Bacteroidales(100);Bacteroidaceae(100);Bacteroides(100)	Bacteroidaceae	Bacteroides	622	NA	NA	2	0.0134228
otu_1110_V1V3	LOW	NA	NA	Stool	Bacteroidetes(99);Bacteroidia(91);Bacteroidales(91);Porphyromonadaceae(89);Barnesiella(64)	NA	NA	469	NA	NA	2	0.0134228
otu_264_V1V3	LOW	NA	NA	R_Antecubital fossa	Actinobacteria(100);Actinobacteria(100);Actinobacteridae(100);Actinomycetales(100);Corynebacterineae(100);Corynebacteriaceae(100);Corynebacterium(100)	Corynebacteriaceae	Corynebacterium	5	NA	NA	2	0.0134228
otu_65_V1V3	LOW	NA	NA	R_Antecubital fossa	Firmicutes(100);Bacilli(100);Bacillales(100);Staphylococcaceae(100);Staphylococcus(100)	Staphylococcaceae	Staphylococcus	2	NA	NA	2	0.0134228
otu_747_V1V3	LOW	NA	NA	Palatine Tonsils	Fusobacteria(100);Fusobacteria(100);Fusobacteriales(100);Fusobacteriaceae(100);Fusobacterium(100)	Fusobacteriaceae	Fusobacterium	2	NA	NA	2	0.0134228
otu_98_V1V3	LOW	NA	NA	Mid vagina	Deinococcus-Thermus(100);Deinococci(100);Deinococcales(100);Deinococcaceae(100);Deinococcus(100)	Deinococcaceae	Deinococcus	4	NA	NA	2	0.0134228
otu_415_V1V3	LOW	NA	NA	Mid vagina	Fusobacteria(100);Fusobacteria(100);Fusobacteriales(100);Leptotrichiaceae(100);Sneathia(100)	Leptotrichiaceae	Sneathia	2	NA	NA	2	0.0134228
otu_318_V1V3	LOW	NA	NA	L_Antecubital fossa	Bacteroidetes(100);Bacteroidia(100);Bacteroidales(100);Prevotellaceae(100);Prevotella(100)	Prevotellaceae	Prevotella	3021	NA	NA	2	0.0134228
otu_571_V1V3	LOW	NA	NA	L_Antecubital fossa	Firmicutes(100);Clostridia(100);Clostridiales(100);Veillonellaceae(100);Megamonas(100)	Veillonellaceae	Megamonas	800	NA	NA	2	0.0134228
otu_777_V1V3	LOW	NA	NA	L_Antecubital fossa	Root(100);Bacteria(98);Bacteroidetes(83);Bacteroidia(51);Bacteroidales(51);Prevotellaceae(2);Hallella(2)	Rikenellaceae	NA	396	NA	NA	2	0.0134228
otu_173_V1V3	LOW	NA	NA	Keratinized gingiva	Proteobacteria(100);Gammaproteobacteria(100);Pasteurellales(100);Pasteurellaceae(100);Haemophilus(97)	Pasteurellaceae	Haemophilus	2	NA	NA	2	0.0134228
otu_259_V1V3	LOW	NA	NA	Hard palate	Firmicutes(100);Clostridia(100);Clostridiales(100);Veillonellaceae(100);Veillonella(100)	Veillonellaceae	Veillonella	4	NA	NA	2	0.0134228
otu_248_V1V3	LOW	NA	NA	Hard palate	Firmicutes(100);Clostridia(100);Clostridiales(100);Incertae Sedis XI(100);Parvimonas(100)	Lachnospiraceae	NA	2	NA	NA	2	0.0134228
otu_44_V1V3	MEDIUM	NA	NA	Tongue dorsum	Actinobacteria(100);Actinobacteria(100);Actinobacteridae(100);Actinomycetales(100);Actinomycineae(100);Actinomycetaceae(100);Actinomyces(100)	Actinomycetaceae	Actinomyces	22	NA	NA	2	0.0134228
otu_77_V1V3	MEDIUM	NA	NA	Throat	Fusobacteria(100);Fusobacteria(100);Fusobacteriales(100);Leptotrichiaceae(100);Leptotrichia(81)	Leptotrichiaceae	Leptotrichia	3	NA	NA	2	0.0134228
otu_91_V1V3	MEDIUM	NA	NA	Supragingival plaque	Firmicutes(100);Bacilli(100);Lactobacillales(100);Streptococcaceae(100);Streptococcus(100)	Streptococcaceae	Streptococcus	4	NA	NA	2	0.0134228
otu_111_V1V3	MEDIUM	NA	NA	Supragingival plaque	Firmicutes(100);Bacilli(100);Lactobacillales(100);Streptococcaceae(100);Streptococcus(100)	Streptococcaceae	Streptococcus	2	NA	NA	2	0.0134228
otu_209_V1V3	MEDIUM	NA	NA	Supragingival plaque	Actinobacteria(100);Actinobacteria(100);Actinobacteridae(100);Actinomycetales(100);Corynebacterineae(100);Corynebacteriaceae(100);Corynebacterium(99)	Corynebacteriaceae	Corynebacterium	2	NA	NA	2	0.0134228
otu_67_V1V3	MEDIUM	NA	NA	Supragingival plaque	Actinobacteria(100);Actinobacteria(100);Actinobacteridae(100);Actinomycetales(100);Corynebacterineae(100);Corynebacteriaceae(100);Corynebacterium(100)	Corynebacteriaceae	Corynebacterium	2	NA	NA	2	0.0134228
otu_165_V1V3	MEDIUM	NA	NA	Palatine Tonsils	Bacteroidetes(100);Bacteroidia(100);Bacteroidales(100);Prevotellaceae(100);Prevotella(100)	Prevotellaceae	Prevotella	3	NA	NA	2	0.0134228
otu_61_V1V3	MEDIUM	NA	NA	Keratinized gingiva	Proteobacteria(100);Gammaproteobacteria(100);Pasteurellales(100);Pasteurellaceae(100);Haemophilus(85)	Pasteurellaceae	Haemophilus	2	NA	NA	2	0.0134228
otu_28_V1V3	MEDIUM	NA	NA	Anterior nares	Actinobacteria(100);Actinobacteria(100);Actinobacteridae(100);Actinomycetales(100);Corynebacterineae(84);Corynebacteriaceae(78);Corynebacterium(77)	Corynebacteriaceae	NA	3	NA	NA	2	0.0134228
otu_56_V3V5	LOW	0.862049	MGS:386	Subgingival plaque	Bacteroidetes(100);Bacteroidia(100);Bacteroidales(100);Prevotellaceae(100);Prevotella(100)	Prevotellaceae	Prevotella	2	1	Prevotella	2	0.00930233
otu_1127_V3V5	LOW	0.800617	MGS:927	Saliva	Bacteroidetes(100);Bacteroidia(100);Bacteroidales(100);Porphyromonadaceae(100);Barnesiella(89)	NA	NA	144	NA	NA	2	0.00930233
otu_655_V3V5	LOW	0.657102	MGS:417	Saliva	Firmicutes(8);Erysipelotrichi(34);Erysipelotrichales(34);Erysipelotrichaceae(34);Bulleidia(23)	NA	NA	841	NA	NA	2	0.00930233
otu_612_V3V5	LOW	0.633327	MGS:4	R_Antecubital fossa	Proteobacteria(100);Gammaproteobacteria(100);Enterobacteriales(100);Enterobacteriaceae(100);Kluyvera(73)	Enterobacteriaceae	Cronobacter	7	NA	Escherichia	2	0.00930233
otu_84_V3V5	HIGH	NA	NA	Saliva	Firmicutes(83);Clostridia(82);Clostridiales(8);Incertae Sedis XIII(7);Anaerovorax(7)	Ruminococcaceae	NA	2	NA	NA	2	0.00930233
otu_360_V3V5	LOW	NA	NA	Vaginal introitus	Bacteroidetes(100);Bacteroidia(99);Bacteroidales(99);Porphyromonadaceae(93);Barnesiella(78)	NA	NA	2807	NA	NA	2	0.00930233
otu_273_V3V5	LOW	NA	NA	Vaginal introitus	Proteobacteria(100);Epsilonproteobacteria(100);Campylobacterales(100);Campylobacteraceae(100);Campylobacter(100)	Campylobacteraceae	Campylobacter	3	NA	NA	2	0.00930233
otu_163_V3V5	LOW	NA	NA	Vaginal introitus	Firmicutes(100);Bacilli(100);Lactobacillales(100);Streptococcaceae(100);Streptococcus(100)	Streptococcaceae	Streptococcus	2	NA	NA	2	0.00930233
otu_196_V3V5	LOW	NA	NA	Vaginal introitus	Firmicutes(100);Clostridia(100);Clostridiales(100);Incertae Sedis XI(100);Anaerococcus(100)	NA	NA	2	NA	NA	2	0.00930233
otu_485_V3V5	LOW	NA	NA	Vaginal introitus	Bacteroidetes(100);Bacteroidia(100);Bacteroidales(100);Prevotellaceae(100);Prevotella(100)	Prevotellaceae	Prevotella	2	NA	NA	2	0.00930233
otu_479_V3V5	LOW	NA	NA	Tongue dorsum	Firmicutes(100);Erysipelotrichi(100);Erysipelotrichales(100);Erysipelotrichaceae(100);Solobacterium(100)	Erysipelotrichaceae	Solobacterium	2	NA	NA	2	0.00930233
otu_315_V3V5	LOW	NA	NA	Throat	Firmicutes(100);Clostridia(100);Clostridiales(100);Lachnospiraceae(100);Moryella(6)	Lachnospiraceae	Stomatobaculum	2	NA	NA	2	0.00930233
otu_124_V3V5	LOW	NA	NA	Supragingival plaque	Firmicutes(100);Bacilli(100);Lactobacillales(100);Aerococcaceae(97);Abiotrophia(97)	Aerococcaceae	Abiotrophia	3	NA	NA	2	0.00930233
otu_85_V3V5	LOW	NA	NA	Supragingival plaque	Fusobacteria(100);Fusobacteria(100);Fusobacteriales(100);Leptotrichiaceae(100);Leptotrichia(100)	Leptotrichiaceae	Leptotrichia	3	NA	NA	2	0.00930233
otu_134_V3V5	LOW	NA	NA	Subgingival plaque	Proteobacteria(100);Betaproteobacteria(100);Neisseriales(100);Neisseriaceae(100);Kingella(69)	Neisseriaceae	Eikenella	3	NA	NA	2	0.00930233
otu_140_V3V5	LOW	NA	NA	Subgingival plaque	Proteobacteria(100);Epsilonproteobacteria(100);Campylobacterales(100);Campylobacteraceae(100);Campylobacter(100)	Campylobacteraceae	Campylobacter	3	NA	NA	2	0.00930233
otu_378_V3V5	LOW	NA	NA	Subgingival plaque	Firmicutes(100);Clostridia(100);Clostridiales(100);Veillonellaceae(100);Anaeroglobus(99)	Veillonellaceae	Anaeroglobus	2	NA	NA	2	0.00930233
otu_39_V3V5	LOW	NA	NA	Saliva	Proteobacteria(100);Epsilonproteobacteria(100);Campylobacterales(100);Campylobacteraceae(100);Campylobacter(100)	Campylobacteraceae	Campylobacter	2	NA	NA	2	0.00930233
otu_72_V3V5	LOW	NA	NA	Saliva	Bacteroidetes(100);Bacteroidia(100);Bacteroidales(100);Prevotellaceae(100);Prevotella(100)	Prevotellaceae	Alloprevotella	2	NA	NA	2	0.00930233
otu_683_V3V5	LOW	NA	NA	R_Antecubital fossa	Firmicutes(100);Bacilli(100);Lactobacillales(100);Lactobacillaceae(100);Lactobacillus(100)	Lactobacillaceae	Lactobacillus	3	NA	NA	2	0.00930233
otu_94_V3V5	LOW	NA	NA	Palatine Tonsils	Spirochaetes(100);Spirochaetes(100);Spirochaetales(100);Spirochaetaceae(100);Treponema(100)	Spirochaetaceae	Treponema	3	NA	NA	2	0.00930233
otu_334_V3V5	LOW	NA	NA	L_Antecubital fossa	Bacteroidetes(99);Bacteroidia(69);Bacteroidales(69);Rikenellaceae(42);Rikenella(42)	Rikenellaceae	NA	3252	NA	NA	2	0.00930233
otu_728_V3V5	LOW	NA	NA	L_Antecubital fossa	Bacteroidetes(100);Bacteroidia(74);Bacteroidales(74);Prevotellaceae(71);Prevotella(43)	Prevotellaceae	Alloprevotella	521	NA	NA	2	0.00930233
otu_178_V3V5	LOW	NA	NA	L_Antecubital fossa	Proteobacteria(100);Gammaproteobacteria(100);Pseudomonadales(100);Pseudomonadaceae(100);Pseudomonas(100)	Pseudomonadaceae	Pseudomonas	8	NA	NA	2	0.00930233
otu_116_V3V5	LOW	NA	NA	L_Antecubital fossa	Actinobacteria(100);Actinobacteria(100);Actinobacteridae(100);Actinomycetales(100);Corynebacterineae(100);Corynebacteriaceae(100);Corynebacterium(100)	Corynebacteriaceae	Corynebacterium	2	NA	NA	2	0.00930233
otu_122_V3V5	LOW	NA	NA	Keratinized gingiva	Firmicutes(100);Bacilli(100);Lactobacillales(100);Carnobacteriaceae(100);Granulicatella(100)	Staphylococcaceae	Staphylococcus	2	NA	NA	2	0.00930233
otu_82_V3V5	LOW	NA	NA	Anterior nares	Actinobacteria(100);Actinobacteria(100);Actinobacteridae(100);Actinomycetales(100);Corynebacterineae(100);Corynebacteriaceae(100);Corynebacterium(100)	Corynebacteriaceae	Corynebacterium	13	NA	NA	2	0.00930233
otu_102_V3V5	LOW	NA	NA	Anterior nares	Firmicutes(100);Bacilli(100);Lactobacillales(100);Carnobacteriaceae(100);Dolosigranulum(100)	Carnobacteriaceae	Dolosigranulum	5	NA	NA	2	0.00930233
otu_67_V3V5	LOW	NA	NA	Anterior nares	Firmicutes(100);Clostridia(100);Clostridiales(100);Incertae Sedis XI(100);Anaerococcus(100)	NA	NA	2	NA	NA	2	0.00930233
otu_539_V3V5	MEDIUM	NA	NA	Vaginal introitus	Proteobacteria(100);Alphaproteobacteria(100);Sphingomonadales(100);Sphingomonadaceae(100);Sphingomonas(91)	Sphingomonadaceae	Sphingobium	2	NA	NA	2	0.00930233
otu_48_V3V5	MEDIUM	NA	NA	Supragingival plaque	Bacteroidetes(100);Flavobacteria(100);Flavobacteriales(100);Flavobacteriaceae(100);Capnocytophaga(100)	NA	NA	3	NA	NA	2	0.00930233
otu_164_V3V5	MEDIUM	NA	NA	Subgingival plaque	Fusobacteria(100);Fusobacteria(100);Fusobacteriales(100);Leptotrichiaceae(100);Leptotrichia(100)	Leptotrichiaceae	Leptotrichia	3	NA	NA	2	0.00930233
otu_166_V3V5	MEDIUM	NA	NA	Subgingival plaque	Bacteroidetes(100);Flavobacteria(100);Flavobacteriales(100);Flavobacteriaceae(100);Capnocytophaga(100)	Flavobacteriaceae	Capnocytophaga	2	NA	NA	2	0.00930233
otu_143_V3V5	MEDIUM	NA	NA	R_Antecubital fossa	Proteobacteria(100);Betaproteobacteria(100);Burkholderiales(100);Burkholderiaceae(100);Ralstonia(100)	NA	NA	18	NA	NA	2	0.00930233
otu_162_V3V5	MEDIUM	NA	NA	Palatine Tonsils	Firmicutes(100);Clostridia(100);Clostridiales(100);Eubacteriaceae(98);Eubacterium(98)	NA	NA	2	NA	NA	2	0.00930233
otu_274_V3V5	MEDIUM	NA	NA	L_Antecubital fossa	Proteobacteria(100);Alphaproteobacteria(100);Sphingomonadales(100);Sphingomonadaceae(100);Sphingomonas(100)	Sphingomonadaceae	Sphingomonas	52	NA	NA	2	0.00930233
otu_393_V3V5	MEDIUM	NA	NA	L_Antecubital fossa	Proteobacteria(100);Alphaproteobacteria(100);Caulobacterales(100);Caulobacteraceae(100);Phenylobacterium(100)	Caulobacteraceae	NA	13	NA	NA	2	0.00930233
otu_57_V3V5	MEDIUM	NA	NA	Anterior nares	Proteobacteria(100);Betaproteobacteria(100);Neisseriales(99);Neisseriaceae(99);Stenoxybacter(44)	Neisseriaceae	NA	5	NA	NA	2	0.00930233
otu_930_V1V3	LOW	0.702264	MGS:287	Anterior nares	Firmicutes(100);Clostridia(100);Clostridiales(100);Veillonellaceae(100);Phascolarctobacterium(46)	Acidaminococcaceae	Phascolarctobacterium	722	1	Phascolarctobacterium	1	0.00671141
otu_1175_V1V3	LOW	0.634305	MGS:196	Mid vagina	Proteobacteria(72);Deltaproteobacteria(33);Desulfuromonadales(15);Geobacteraceae(14);Geopsychrobacter(14)	NA	NA	358	NA	NA	1	0.00671141
otu_99_V1V3	HIGH	NA	NA	Throat	Bacteroidetes(100);Bacteroidia(92);Bacteroidales(92);Prevotellaceae(88);Prevotella(47)	Prevotellaceae	Alloprevotella	1	NA	NA	1	0.00671141
otu_246_V1V3	HIGH	NA	NA	Subgingival plaque	Firmicutes(94);Clostridia(94);Clostridiales(94);Lachnospiraceae(92);Oribacterium(57)	Lachnospiraceae	Johnsonella	3	NA	NA	1	0.00671141
otu_225_V1V3	HIGH	NA	NA	Saliva	Firmicutes(81);Clostridia(79);Clostridiales(79);Ruminococcaceae(61);Butyricicoccus(24)	Ruminococcaceae	NA	5	NA	NA	1	0.00671141
otu_283_V1V3	HIGH	NA	NA	R_Antecubital fossa	Firmicutes(100);Bacilli(98);Bacillales(97);Bacillaceae(76);Tumebacillus(7)	Alicyclobacillaceae	Tumebacillus	3	NA	NA	1	0.00671141
otu_367_V1V3	HIGH	NA	NA	Palatine Tonsils	Fusobacteria(100);Fusobacteria(100);Fusobacteriales(100);Leptotrichiaceae(100);Leptotrichia(99)	Leptotrichiaceae	Leptotrichia	1	NA	NA	1	0.00671141
otu_147_V1V3	HIGH	NA	NA	Anterior nares	Proteobacteria(100);Betaproteobacteria(100);Neisseriales(92);Neisseriaceae(92);Simonsiella(5)	Neisseriaceae	NA	1	NA	NA	1	0.00671141
otu_1086_V1V3	LOW	NA	NA	Vaginal introitus	Bacteroidetes(100);Bacteroidia(100);Bacteroidales(100);Porphyromonadaceae(100);Parabacteroides(100)	Porphyromonadaceae	Parabacteroides	130	NA	NA	1	0.00671141
otu_132_V1V3	LOW	NA	NA	Vaginal introitus	Actinobacteria(100);Actinobacteria(100);Coriobacteridae(100);Coriobacteriales(100);Coriobacterineae(100);Coriobacteriaceae(100);Atopobium(100)	Coriobacteriaceae	Atopobium	1	NA	NA	1	0.00671141
otu_270_V1V3	LOW	NA	NA	Vaginal introitus	Proteobacteria(100);Epsilonproteobacteria(100);Campylobacterales(100);Campylobacteraceae(100);Campylobacter(100)	Campylobacteraceae	Campylobacter	1	NA	NA	1	0.00671141
otu_278_V1V3	LOW	NA	NA	Vaginal introitus	Firmicutes(100);Clostridia(100);Clostridiales(100);Veillonellaceae(100);Dialister(100)	Veillonellaceae	Dialister	1	NA	NA	1	0.00671141
otu_507_V1V3	LOW	NA	NA	Vaginal introitus	Bacteroidetes(100);Bacteroidia(100);Bacteroidales(100);Prevotellaceae(100);Prevotella(97)	Prevotellaceae	Prevotella	1	NA	NA	1	0.00671141
otu_543_V1V3	LOW	NA	NA	Vaginal introitus	Proteobacteria(100);Betaproteobacteria(100);Burkholderiales(100);Burkholderiaceae(100);Burkholderia(100)	Burkholderiaceae	Burkholderia	1	NA	NA	1	0.00671141
otu_550_V1V3	LOW	NA	NA	Vaginal introitus	Actinobacteria(100);Actinobacteria(100);Actinobacteridae(100);Actinomycetales(100);Corynebacterineae(100);Mycobacteriaceae(100);Mycobacterium(100)	Mycobacteriaceae	Mycobacterium	1	NA	NA	1	0.00671141
otu_568_V1V3	LOW	NA	NA	Vaginal introitus	Firmicutes(100);Clostridia(100);Clostridiales(100);Incertae Sedis XI(100);Anaerococcus(100)	NA	NA	1	NA	NA	1	0.00671141
otu_926_V1V3	LOW	NA	NA	Vaginal introitus	Actinobacteria(100);Actinobacteria(100);Actinobacteridae(100);Actinomycetales(100);Actinomycineae(100);Actinomycetaceae(100);Mobiluncus(100)	Actinomycetaceae	Mobiluncus	1	NA	NA	1	0.00671141
otu_95_V1V3	LOW	NA	NA	Vaginal introitus	Tenericutes(100);Mollicutes(100);Mycoplasmatales(100);Mycoplasmataceae(100);Ureaplasma(100)	Mycoplasmataceae	Ureaplasma	1	NA	NA	1	0.00671141
otu_1320_V1V3	LOW	NA	NA	Tongue dorsum	Firmicutes(100);Clostridia(100);Clostridiales(100);Veillonellaceae(100);Veillonella(100)	Veillonellaceae	Veillonella	1	NA	NA	1	0.00671141
otu_230_V1V3	LOW	NA	NA	Tongue dorsum	Actinobacteria(100);Actinobacteria(100);Actinobacteridae(100);Actinomycetales(100);Actinomycineae(100);Actinomycetaceae(100);Actinomyces(100)	Actinomycetaceae	Actinomyces	1	NA	NA	1	0.00671141
otu_370_V1V3	LOW	NA	NA	Tongue dorsum	Firmicutes(100);Bacilli(100);Lactobacillales(100);Streptococcaceae(100);Streptococcus(100)	Streptococcaceae	Streptococcus	1	NA	NA	1	0.00671141
otu_558_V1V3	LOW	NA	NA	Tongue dorsum	Actinobacteria(100);Actinobacteria(100);Actinobacteridae(100);Actinomycetales(100);Corynebacterineae(100);Corynebacteriaceae(100);Corynebacterium(100)	Corynebacteriaceae	Corynebacterium	1	NA	NA	1	0.00671141
otu_984_V1V3	LOW	NA	NA	Tongue dorsum	Proteobacteria(100);Betaproteobacteria(100);Neisseriales(100);Neisseriaceae(100);Neisseria(100)	Neisseriaceae	Neisseria	1	NA	NA	1	0.00671141
otu_884_V1V3	LOW	NA	NA	Throat	Bacteroidetes(100);Bacteroidia(91);Bacteroidales(91);Prevotellaceae(86);Paraprevotella(33)	Prevotellaceae	Alloprevotella	815	NA	NA	1	0.00671141
otu_1301_V1V3	LOW	NA	NA	Throat	Root(100);Bacteria(99);Tenericutes(85);Mollicutes(85);Anaeroplasmatales(84);Anaeroplasmataceae(84);Asteroleplasma(84)	Erysipelotrichaceae	Asteroleplasma	130	NA	NA	1	0.00671141
otu_291_V1V3	LOW	NA	NA	Supragingival plaque	Proteobacteria(100);Gammaproteobacteria(100);Pasteurellales(100);Pasteurellaceae(100);Aggregatibacter(99)	Pasteurellaceae	Aggregatibacter	3	NA	NA	1	0.00671141
otu_55_V1V3	LOW	NA	NA	Supragingival plaque	Proteobacteria(100);Betaproteobacteria(100);Neisseriales(100);Neisseriaceae(100);Neisseria(81)	Neisseriaceae	Neisseria	2	NA	NA	1	0.00671141
otu_1240_V1V3	LOW	NA	NA	Supragingival plaque	Proteobacteria(100);Betaproteobacteria(100);Neisseriales(100);Neisseriaceae(100);Kingella(100)	Neisseriaceae	Kingella	1	NA	NA	1	0.00671141
otu_130_V1V3	LOW	NA	NA	Supragingival plaque	Fusobacteria(100);Fusobacteria(100);Fusobacteriales(100);Leptotrichiaceae(100);Leptotrichia(100)	Leptotrichiaceae	Leptotrichia	1	NA	NA	1	0.00671141
otu_185_V1V3	LOW	NA	NA	Supragingival plaque	Proteobacteria(100);Gammaproteobacteria(100);Pasteurellales(100);Pasteurellaceae(100);Aggregatibacter(100)	Pasteurellaceae	Aggregatibacter	1	NA	NA	1	0.00671141
otu_262_V1V3	LOW	NA	NA	Supragingival plaque	Fusobacteria(100);Fusobacteria(100);Fusobacteriales(100);Leptotrichiaceae(100);Leptotrichia(100)	Leptotrichiaceae	Leptotrichia	1	NA	NA	1	0.00671141
otu_559_V1V3	LOW	NA	NA	Supragingival plaque	Bacteroidetes(100);Flavobacteria(100);Flavobacteriales(100);Flavobacteriaceae(100);Capnocytophaga(100)	Flavobacteriaceae	Sufflavibacter	1	NA	NA	1	0.00671141
otu_379_V1V3	LOW	NA	NA	Subgingival plaque	Fusobacteria(100);Fusobacteria(100);Fusobacteriales(100);Leptotrichiaceae(100);Leptotrichia(100)	Leptotrichiaceae	Leptotrichia	2	NA	NA	1	0.00671141
otu_793_V1V3	LOW	NA	NA	Subgingival plaque	Spirochaetes(100);Spirochaetes(100);Spirochaetales(100);Spirochaetaceae(100);Treponema(100)	Spirochaetaceae	Treponema	2	NA	NA	1	0.00671141
otu_70_V1V3	LOW	NA	NA	Subgingival plaque	Bacteroidetes(100);Bacteroidia(100);Bacteroidales(100);Prevotellaceae(100);Prevotella(100)	Prevotellaceae	Prevotella	1	NA	NA	1	0.00671141
otu_82_V1V3	LOW	NA	NA	Subgingival plaque	Bacteroidetes(100);Bacteroidia(100);Bacteroidales(100);Prevotellaceae(100);Prevotella(100)	Prevotellaceae	Prevotella	1	NA	NA	1	0.00671141
otu_164_V1V3	LOW	NA	NA	Subgingival plaque	Firmicutes(100);Clostridia(100);Clostridiales(100);Incertae Sedis XI(100);Parvimonas(100)	NA	NA	1	NA	NA	1	0.00671141
otu_1054_V1V3	LOW	NA	NA	Saliva	Bacteroidetes(100);Bacteroidia(98);Bacteroidales(98);Porphyromonadaceae(87);Barnesiella(49)	NA	NA	504	NA	NA	1	0.00671141
otu_250_V1V3	LOW	NA	NA	Saliva	Bacteroidetes(100);Bacteroidia(100);Bacteroidales(100);Porphyromonadaceae(100);Porphyromonas(100)	Porphyromonadaceae	Porphyromonas	2	NA	NA	1	0.00671141
otu_205_V1V3	LOW	NA	NA	Saliva	Bacteroidetes(100);Bacteroidia(100);Bacteroidales(100);Prevotellaceae(100);Prevotella(100)	Prevotellaceae	Alloprevotella	1	NA	NA	1	0.00671141
otu_243_V1V3	LOW	NA	NA	Saliva	Bacteroidetes(100);Bacteroidia(100);Bacteroidales(100);Prevotellaceae(100);Prevotella(100)	Prevotellaceae	Prevotella	1	NA	NA	1	0.00671141
otu_155_V1V3	LOW	NA	NA	R_Retroauricular crease	Proteobacteria(100);Epsilonproteobacteria(100);Campylobacterales(100);Helicobacteraceae(100);Helicobacter(100)	Helicobacteraceae	Helicobacter	2	NA	NA	1	0.00671141
otu_1008_V1V3	LOW	NA	NA	R_Antecubital fossa	Bacteroidetes(100);Bacteroidia(96);Bacteroidales(96);Porphyromonadaceae(77);Tannerella(2)	S24-7	NA	442	NA	NA	1	0.00671141
otu_341_V1V3	LOW	NA	NA	R_Antecubital fossa	Proteobacteria(100);Alphaproteobacteria(100);Rhizobiales(100);Bradyrhizobiaceae(100);Bradyrhizobium(100)	Bradyrhizobiaceae	Bradyrhizobium	4	NA	NA	1	0.00671141
otu_668_V1V3	LOW	NA	NA	Posterior fornix	Firmicutes(100);Bacilli(100);Lactobacillales(100);Lactobacillaceae(100);Lactobacillus(100)	Lactobacillaceae	Lactobacillus	1	NA	NA	1	0.00671141
otu_463_V1V3	LOW	NA	NA	Palatine Tonsils	Bacteroidetes(96);Flavobacteria(42);Flavobacteriales(42);Cryomorphaceae(4);Fluviicola(37)	NA	NA	2	NA	NA	1	0.00671141
otu_211_V1V3	LOW	NA	NA	Palatine Tonsils	Firmicutes(100);Bacilli(100);Bacillales(100);Staphylococcaceae(100);Gemella(100)	NA	NA	1	NA	NA	1	0.00671141
otu_161_V1V3	LOW	NA	NA	Mid vagina	Firmicutes(100);Bacilli(100);Lactobacillales(100);Streptococcaceae(100);Streptococcus(100)	Streptococcaceae	Streptococcus	2	NA	NA	1	0.00671141
otu_22_V1V3	LOW	NA	NA	L_Retroauricular crease	Actinobacteria(100);Actinobacteria(100);Actinobacteridae(100);Actinomycetales(100);Propionibacterineae(100);Propionibacteriaceae(100);Propionibacterium(100)	Propionibacteriaceae	Propionibacterium	1	NA	NA	1	0.00671141
otu_795_V1V3	LOW	NA	NA	L_Antecubital fossa	Proteobacteria(8);Deltaproteobacteria(79);Desulfovibrionales(37);Desulfovibrionaceae(37);Desulfocurvus(32)	0319-6G20	NA	2	NA	NA	1	0.00671141
otu_961_V1V3	LOW	NA	NA	L_Antecubital fossa	Firmicutes(100);Bacilli(100);Lactobacillales(100);Leuconostocaceae(100);Leuconostoc(100)	Leuconostocaceae	Leuconostoc	1	NA	NA	1	0.00671141
otu_398_V1V3	LOW	NA	NA	Hard palate	Bacteroidetes(96);Bacteroidia(64);Bacteroidales(64);Rikenellaceae(31);Rikenella(31)	Rikenellaceae	NA	3204	NA	NA	1	0.00671141
otu_171_V1V3	LOW	NA	NA	Hard palate	Proteobacteria(100);Betaproteobacteria(100);Neisseriales(100);Neisseriaceae(100);Simonsiella(100)	Neisseriaceae	Simonsiella	1	NA	NA	1	0.00671141
otu_650_V1V3	LOW	NA	NA	Buccal mucosa	Firmicutes(100);Clostridia(100);Clostridiales(100);Veillonellaceae(100);Succiniclasticum(78)	Acidaminococcaceae	Succiniclasticum	1484	NA	NA	1	0.00671141
otu_407_V1V3	LOW	NA	NA	Buccal mucosa	Proteobacteria(100);Gammaproteobacteria(100);Pasteurellales(100);Pasteurellaceae(100);Pasteurella(57)	Pasteurellaceae	Haemophilus	2	NA	NA	1	0.00671141
otu_665_V1V3	MEDIUM	NA	NA	Vaginal introitus	Firmicutes(100);Bacilli(100);Lactobacillales(100);Aerococcaceae(100);Aerococcus(100)	Aerococcaceae	Aerococcus	2	NA	NA	1	0.00671141
otu_271_V1V3	MEDIUM	NA	NA	Tongue dorsum	Firmicutes(100);Bacilli(100);Lactobacillales(100);Streptococcaceae(100);Streptococcus(100)	Streptococcaceae	Streptococcus	9	NA	NA	1	0.00671141
otu_1036_V1V3	MEDIUM	NA	NA	Tongue dorsum	Firmicutes(100);Bacilli(100);Lactobacillales(100);Streptococcaceae(100);Streptococcus(100)	Streptococcaceae	Streptococcus	1	NA	NA	1	0.00671141
otu_1147_V1V3	MEDIUM	NA	NA	Tongue dorsum	Bacteroidetes(100);Bacteroidia(100);Bacteroidales(100);Prevotellaceae(100);Prevotella(100)	NA	NA	1	NA	NA	1	0.00671141
otu_53_V1V3	MEDIUM	NA	NA	Supragingival plaque	Actinobacteria(100);Actinobacteria(100);Actinobacteridae(100);Actinomycetales(100);Actinomycineae(100);Actinomycetaceae(100);Actinomyces(100)	Actinomycetaceae	Actinomyces	2	NA	NA	1	0.00671141
otu_110_V1V3	MEDIUM	NA	NA	Supragingival plaque	Fusobacteria(100);Fusobacteria(100);Fusobacteriales(100);Leptotrichiaceae(100);Leptotrichia(100)	Leptotrichiaceae	Leptotrichia	1	NA	NA	1	0.00671141
otu_127_V1V3	MEDIUM	NA	NA	Supragingival plaque	Bacteroidetes(100);Flavobacteria(100);Flavobacteriales(100);Flavobacteriaceae(100);Capnocytophaga(100)	Flavobacteriaceae	Capnocytophaga	1	NA	NA	1	0.00671141
otu_612_V1V3	MEDIUM	NA	NA	Supragingival plaque	Bacteroidetes(100);Flavobacteria(100);Flavobacteriales(100);Flavobacteriaceae(100);Capnocytophaga(100)	Flavobacteriaceae	Capnocytophaga	1	NA	NA	1	0.00671141
otu_90_V1V3	MEDIUM	NA	NA	Supragingival plaque	Bacteroidetes(100);Bacteroidia(100);Bacteroidales(100);Porphyromonadaceae(100);Porphyromonas(100)	Porphyromonadaceae	Porphyromonas	1	NA	NA	1	0.00671141
otu_125_V1V3	MEDIUM	NA	NA	Subgingival plaque	Bacteroidetes(100);Flavobacteria(100);Flavobacteriales(100);Flavobacteriaceae(100);Capnocytophaga(100)	Flavobacteriaceae	Capnocytophaga	2	NA	NA	1	0.00671141
otu_128_V1V3	MEDIUM	NA	NA	Subgingival plaque	Bacteroidetes(100);Flavobacteria(100);Flavobacteriales(100);Flavobacteriaceae(100);Capnocytophaga(100)	Flavobacteriaceae	Capnocytophaga	2	NA	NA	1	0.00671141
otu_203_V1V3	MEDIUM	NA	NA	Subgingival plaque	Bacteroidetes(100);Bacteroidia(100);Bacteroidales(100);Prevotellaceae(100);Prevotella(100)	Prevotellaceae	Prevotella	2	NA	NA	1	0.00671141
otu_349_V1V3	MEDIUM	NA	NA	Subgingival plaque	Firmicutes(100);Clostridia(100);Clostridiales(100);Veillonellaceae(100);Selenomonas(100)	Veillonellaceae	Selenomonas	2	NA	NA	1	0.00671141
otu_376_V1V3	MEDIUM	NA	NA	Subgingival plaque	Synergistetes(73);Synergistia(73);Synergistales(73);Synergistaceae(73);Jonquetella(3)	Synergistaceae	NA	2	NA	NA	1	0.00671141
otu_427_V1V3	MEDIUM	NA	NA	Subgingival plaque	Fusobacteria(100);Fusobacteria(100);Fusobacteriales(100);Leptotrichiaceae(100);Leptotrichia(100)	Leptotrichiaceae	Leptotrichia	2	NA	NA	1	0.00671141
otu_157_V1V3	MEDIUM	NA	NA	Subgingival plaque	Actinobacteria(100);Actinobacteria(100);Actinobacteridae(100);Actinomycetales(100);Propionibacterineae(100);Propionibacteriaceae(100);Tessaracoccus(81)	Propionibacteriaceae	Propionibacterium	1	NA	NA	1	0.00671141
otu_88_V1V3	MEDIUM	NA	NA	Saliva	Firmicutes(100);Clostridia(100);Clostridiales(100);Veillonellaceae(100);Centipeda(66)	Veillonellaceae	Selenomonas	1	NA	NA	1	0.00671141
otu_881_V1V3	MEDIUM	NA	NA	Saliva	Actinobacteria(100);Actinobacteria(100);Actinobacteridae(100);Actinomycetales(100);Actinomycineae(100);Actinomycetaceae(100);Mobiluncus(100)	NA	NA	1	NA	NA	1	0.00671141
otu_268_V1V3	MEDIUM	NA	NA	Palatine Tonsils	Proteobacteria(100);Epsilonproteobacteria(100);Campylobacterales(100);Campylobacteraceae(100);Campylobacter(100)	Campylobacteraceae	Campylobacter	1	NA	NA	1	0.00671141
otu_213_V1V3	MEDIUM	NA	NA	L_Antecubital fossa	Proteobacteria(100);Alphaproteobacteria(100);Caulobacterales(100);Caulobacteraceae(100);Brevundimonas(100)	Caulobacteraceae	Brevundimonas	1	NA	NA	1	0.00671141
otu_332_V1V3	MEDIUM	NA	NA	L_Antecubital fossa	Actinobacteria(100);Actinobacteria(100);Actinobacteridae(100);Actinomycetales(100);Corynebacterineae(100);Corynebacteriaceae(100);Corynebacterium(100)	Corynebacteriaceae	Corynebacterium	1	NA	NA	1	0.00671141
otu_353_V1V3	MEDIUM	NA	NA	Buccal mucosa	Proteobacteria(100);Gammaproteobacteria(100);Pasteurellales(100);Pasteurellaceae(100);Haemophilus(55)	Pasteurellaceae	Haemophilus	1	NA	NA	1	0.00671141
otu_555_V1V3	MEDIUM	NA	NA	Anterior nares	Actinobacteria(100);Actinobacteria(100);Actinobacteridae(100);Actinomycetales(100);Corynebacterineae(57);Corynebacteriaceae(34);Corynebacterium(34)	Corynebacteriaceae	NA	1	NA	NA	1	0.00671141
otu_155_V3V5	MEDIUM	0.846736	MGS:445	Palatine Tonsils	Bacteroidetes(100);Bacteroidia(100);Bacteroidales(100);Prevotellaceae(100);Prevotella(98)	Prevotellaceae	Prevotella	1	1	Prevotella	1	0.00465116
otu_255_V3V5	MEDIUM	0.819808	MGS:445	Throat	Bacteroidetes(100);Bacteroidia(100);Bacteroidales(100);Prevotellaceae(100);Prevotella(8)	Prevotellaceae	Prevotella	1	1	Prevotella	1	0.00465116
otu_426_V3V5	LOW	0.773863	MGS:135	R_Antecubital fossa	Proteobacteria(100);Betaproteobacteria(100);Burkholderiales(100);Oxalobacteraceae(100);Massilia(99)	Oxalobacteraceae	Massilia	13	0	Sutterella	1	0.00465116
otu_194_V3V5	MEDIUM	0.756402	MGS:386	Subgingival plaque	Bacteroidetes(100);Bacteroidia(100);Bacteroidales(100);Prevotellaceae(100);Prevotella(87)	Prevotellaceae	Prevotella	1	1	Prevotella	1	0.00465116
otu_263_V3V5	MEDIUM	0.648474	MGS:135	L_Antecubital fossa	Proteobacteria(100);Betaproteobacteria(100);Burkholderiales(100);Comamonadaceae(100);Diaphorobacter(33)	Comamonadaceae	NA	1	NA	Sutterella	1	0.00465116
otu_1245_V3V5	LOW	0.621247	MGS:445	Stool	Bacteroidetes(100);Bacteroidia(64);Bacteroidales(64);Marinilabiaceae(29);Anaerophaga(29)	NA	NA	43	NA	Prevotella	1	0.00465116
otu_244_V3V5	HIGH	NA	NA	Saliva	Spirochaetes(100);Spirochaetes(100);Spirochaetales(100);Spirochaetaceae(100);Treponema(100)	Spirochaetaceae	Treponema	1	NA	NA	1	0.00465116
otu_170_V3V5	HIGH	NA	NA	Palatine Tonsils	Bacteroidetes(98);Flavobacteria(29);Flavobacteriales(29);Cryomorphaceae(15);Owenweeksia(13)	WCHB1-69	NA	2	NA	NA	1	0.00465116
otu_298_V3V5	LOW	NA	NA	Vaginal introitus	Proteobacteria(100);Betaproteobacteria(100);Burkholderiales(100);Alcaligenaceae(100);Bordetella(77)	Alcaligenaceae	Bordetella	17	NA	NA	1	0.00465116
otu_301_V3V5	LOW	NA	NA	Vaginal introitus	Firmicutes(100);Bacilli(100);Lactobacillales(100);Enterococcaceae(100);Enterococcus(100)	Enterococcaceae	Enterococcus	2	NA	NA	1	0.00465116
otu_103_V3V5	LOW	NA	NA	Vaginal introitus	Actinobacteria(100);Actinobacteria(100);Coriobacteridae(100);Coriobacteriales(100);Coriobacterineae(100);Coriobacteriaceae(100);Atopobium(100)	Coriobacteriaceae	Atopobium	1	NA	NA	1	0.00465116
otu_191_V3V5	LOW	NA	NA	Vaginal introitus	Firmicutes(100);Bacilli(100);Lactobacillales(100);Lactobacillaceae(100);Lactobacillus(100)	Lactobacillaceae	Lactobacillus	1	NA	NA	1	0.00465116
otu_452_V3V5	LOW	NA	NA	Vaginal introitus	Firmicutes(99);Clostridia(99);Clostridiales(99);Ruminococcaceae(99);Acetivibrio(96)	Ruminococcaceae	Fastidiosipila	1	NA	NA	1	0.00465116
otu_173_V3V5	LOW	NA	NA	Tongue dorsum	Firmicutes(100);Clostridia(100);Clostridiales(100);Lachnospiraceae(100);Syntrophococcus(75)	Lachnospiraceae	Lachnoanaerobaculum	1	NA	NA	1	0.00465116
otu_66_V3V5	LOW	NA	NA	Supragingival plaque	Proteobacteria(100);Betaproteobacteria(100);Neisseriales(100);Neisseriaceae(100);Neisseria(73)	Neisseriaceae	Neisseria	21	NA	NA	1	0.00465116
otu_69_V3V5	LOW	NA	NA	Supragingival plaque	Proteobacteria(100);Betaproteobacteria(100);Neisseriales(100);Neisseriaceae(100);Kingella(100)	Neisseriaceae	Kingella	6	NA	NA	1	0.00465116
otu_181_V3V5	LOW	NA	NA	Supragingival plaque	Proteobacteria(100);Gammaproteobacteria(100);Cardiobacteriales(100);Cardiobacteriaceae(100);Cardiobacterium(100)	Cardiobacteriaceae	Cardiobacterium	2	NA	NA	1	0.00465116
otu_1134_V3V5	LOW	NA	NA	Supragingival plaque	Bacteroidetes(100);Bacteroidia(100);Bacteroidales(100);Porphyromonadaceae(100);Porphyromonas(100)	Porphyromonadaceae	Porphyromonas	1	NA	NA	1	0.00465116
otu_1227_V3V5	LOW	NA	NA	Subgingival plaque	Bacteroidetes(100);Bacteroidia(100);Bacteroidales(100);Porphyromonadaceae(97);Paludibacter(53)	Porphyromonadaceae	Paludibacter	2	NA	NA	1	0.00465116
otu_160_V3V5	LOW	NA	NA	Subgingival plaque	Firmicutes(99);Clostridia(97);Clostridiales(97);Incertae Sedis XII(59);Guggenheimella(36)	Peptostreptococcaceae	NA	2	NA	NA	1	0.00465116
otu_530_V3V5	LOW	NA	NA	Subgingival plaque	Proteobacteria(100);Gammaproteobacteria(100);Cardiobacteriales(100);Cardiobacteriaceae(100);Cardiobacterium(100)	Cardiobacteriaceae	Cardiobacterium	2	NA	NA	1	0.00465116
otu_126_V3V5	LOW	NA	NA	Subgingival plaque	Spirochaetes(100);Spirochaetes(100);Spirochaetales(100);Spirochaetaceae(100);Treponema(100)	Spirochaetaceae	Treponema	1	NA	NA	1	0.00465116
otu_192_V3V5	LOW	NA	NA	Subgingival plaque	Actinobacteria(100);Actinobacteria(100);Actinobacteridae(100);Actinomycetales(100);Actinomycineae(100);Actinomycetaceae(100);Actinomyces(100)	Actinomycetaceae	Actinomyces	1	NA	NA	1	0.00465116
otu_247_V3V5	LOW	NA	NA	Subgingival plaque	Firmicutes(100);Clostridia(100);Clostridiales(100);Veillonellaceae(100);Selenomonas(66)	Veillonellaceae	Selenomonas	1	NA	NA	1	0.00465116
otu_531_V3V5	LOW	NA	NA	Subgingival plaque	Bacteroidetes(100);Bacteroidia(100);Bacteroidales(100);Prevotellaceae(100);Prevotella(100)	Prevotellaceae	Prevotella	1	NA	NA	1	0.00465116
otu_86_V3V5	LOW	NA	NA	Subgingival plaque	Firmicutes(100);Clostridia(100);Clostridiales(100);Veillonellaceae(100);Selenomonas(99)	Veillonellaceae	Selenomonas	1	NA	NA	1	0.00465116
otu_1059_V3V5	LOW	NA	NA	Stool	Bacteroidetes(100);Bacteroidia(43);Bacteroidales(43);Porphyromonadaceae(23);Barnesiella(12)	Rikenellaceae	NA	258	NA	NA	1	0.00465116
otu_1118_V3V5	LOW	NA	NA	Stool	Bacteroidetes(100);Bacteroidia(99);Bacteroidales(99);Porphyromonadaceae(99);Barnesiella(78)	S24-7	NA	205	NA	NA	1	0.00465116
otu_1226_V3V5	LOW	NA	NA	Stool	Bacteroidetes(100);Bacteroidia(71);Bacteroidales(71);Marinilabiaceae(33);Anaerophaga(3)	Ruminococcaceae	NA	77	NA	NA	1	0.00465116
otu_98_V3V5	LOW	NA	NA	Saliva	Firmicutes(100);Bacilli(100);Lactobacillales(100);Streptococcaceae(100);Streptococcus(100)	Streptococcaceae	Streptococcus	2	NA	NA	1	0.00465116
otu_107_V3V5	LOW	NA	NA	Saliva	Bacteroidetes(100);Bacteroidia(100);Bacteroidales(100);Prevotellaceae(100);Prevotella(100)	Prevotellaceae	Prevotella	1	NA	NA	1	0.00465116
otu_510_V3V5	LOW	NA	NA	R_Antecubital fossa	Tenericutes(100);Mollicutes(100);Anaeroplasmatales(100);Anaeroplasmataceae(100);Asteroleplasma(100)	NA	NA	1166	NA	NA	1	0.00465116
otu_901_V3V5	LOW	NA	NA	R_Antecubital fossa	Proteobacteria(100);Gammaproteobacteria(100);Aeromonadales(100);Succinivibrionaceae(100);Succinivibrio(100)	Succinivibrionaceae	Succinivibrio	355	NA	NA	1	0.00465116
otu_407_V3V5	LOW	NA	NA	R_Antecubital fossa	Firmicutes(100);Clostridia(100);Clostridiales(100);Veillonellaceae(100);Mitsuokella(100)	Veillonellaceae	Mitsuokella	12	NA	NA	1	0.00465116
otu_109_V3V5	LOW	NA	NA	R_Antecubital fossa	Actinobacteria(100);Actinobacteria(100);Actinobacteridae(100);Actinomycetales(100);Corynebacterineae(100);Corynebacteriaceae(100);Corynebacterium(100)	Corynebacteriaceae	Corynebacterium	2	NA	NA	1	0.00465116
otu_258_V3V5	LOW	NA	NA	R_Antecubital fossa	Proteobacteria(100);Gammaproteobacteria(100);Pseudomonadales(100);Moraxellaceae(100);Enhydrobacter(100)	Moraxellaceae	Enhydrobacter	1	NA	NA	1	0.00465116
otu_884_V3V5	LOW	NA	NA	R_Antecubital fossa	Firmicutes(100);Bacilli(100);Bacillales(100);Bacillaceae(100);Exiguobacterium(100)	NA	NA	1	NA	NA	1	0.00465116
otu_106_V3V5	LOW	NA	NA	Palatine Tonsils	Fusobacteria(100);Fusobacteria(100);Fusobacteriales(100);Leptotrichiaceae(100);Sneathia(100)	Leptotrichiaceae	Sneathia	1	NA	NA	1	0.00465116
otu_579_V3V5	LOW	NA	NA	L_Antecubital fossa	Bacteroidetes(99);Bacteroidia(96);Bacteroidales(96);Porphyromonadaceae(96);Barnesiella(48)	NA	NA	1122	NA	NA	1	0.00465116
otu_95_V3V5	LOW	NA	NA	L_Antecubital fossa	Proteobacteria(100);Gammaproteobacteria(100);Pseudomonadales(100);Moraxellaceae(100);Acinetobacter(100)	Moraxellaceae	Acinetobacter	23	NA	NA	1	0.00465116
otu_424_V3V5	LOW	NA	NA	L_Antecubital fossa	Proteobacteria(100);Alphaproteobacteria(100);Rhizobiales(100);Bradyrhizobiaceae(100);Bradyrhizobium(100)	Bradyrhizobiaceae	Bradyrhizobium	17	NA	NA	1	0.00465116
otu_212_V3V5	LOW	NA	NA	L_Antecubital fossa	Proteobacteria(100);Epsilonproteobacteria(100);Campylobacterales(100);Helicobacteraceae(100);Helicobacter(100)	Helicobacteraceae	Helicobacter	2	NA	NA	1	0.00465116
otu_412_V3V5	LOW	NA	NA	L_Antecubital fossa	Proteobacteria(100);Betaproteobacteria(100);Burkholderiales(100);Burkholderiales_incertae_sedis(100);Aquabacterium(100)	Comamonadaceae	Aquabacterium	2	NA	NA	1	0.00465116
otu_169_V3V5	LOW	NA	NA	L_Antecubital fossa	Actinobacteria(100);Actinobacteria(100);Actinobacteridae(100);Actinomycetales(100);Corynebacterineae(100);Corynebacteriaceae(100);Corynebacterium(100)	Corynebacteriaceae	Corynebacterium	1	NA	NA	1	0.00465116
otu_475_V3V5	LOW	NA	NA	L_Antecubital fossa	Bacteroidetes(100);Flavobacteria(100);Flavobacteriales(100);Flavobacteriaceae(100);Cloacibacterium(100)	Flavobacteriaceae	Cloacibacterium	1	NA	NA	1	0.00465116
otu_101_V3V5	LOW	NA	NA	Hard palate	Actinobacteria(100);Actinobacteria(100);Actinobacteridae(100);Actinomycetales(100);Micrococcineae(100);Micrococcaceae(100);Rothia(99)	Micrococcaceae	Rothia	1	NA	NA	1	0.00465116
otu_309_V3V5	LOW	NA	NA	Hard palate	Proteobacteria(100);Gammaproteobacteria(100);Pseudomonadales(100);Moraxellaceae(100);Enhydrobacter(83)	Moraxellaceae	Moraxella	1	NA	NA	1	0.00465116
otu_29_V3V5	LOW	NA	NA	Anterior nares	Actinobacteria(100);Actinobacteria(100);Actinobacteridae(100);Actinomycetales(100);Propionibacterineae(100);Propionibacteriaceae(100);Propionibacterium(100)	Propionibacteriaceae	Propionibacterium	26	NA	NA	1	0.00465116
otu_345_V3V5	MEDIUM	NA	NA	Vaginal introitus	Firmicutes(100);Clostridia(100);Clostridiales(100);Incertae Sedis XIV(91);Howardella(91)	Lachnospiraceae	Howardella	1	NA	NA	1	0.00465116
otu_528_V3V5	MEDIUM	NA	NA	Vaginal introitus	Firmicutes(100);Clostridia(100);Clostridiales(100);Incertae Sedis XI(100);Peptoniphilus(100)	NA	NA	1	NA	NA	1	0.00465116
otu_285_V3V5	MEDIUM	NA	NA	Tongue dorsum	Bacteroidetes(100);Bacteroidia(100);Bacteroidales(100);Prevotellaceae(100);Prevotella(100)	Prevotellaceae	Prevotella	1	NA	NA	1	0.00465116
otu_37_V3V5	MEDIUM	NA	NA	Supragingival plaque	Bacteroidetes(100);Flavobacteria(100);Flavobacteriales(100);Flavobacteriaceae(100);Capnocytophaga(100)	Flavobacteriaceae	Capnocytophaga	2	NA	NA	1	0.00465116
otu_189_V3V5	MEDIUM	NA	NA	Supragingival plaque	Bacteroidetes(100);Flavobacteria(100);Flavobacteriales(100);Flavobacteriaceae(100);Capnocytophaga(95)	Flavobacteriaceae	Capnocytophaga	1	NA	NA	1	0.00465116
otu_197_V3V5	MEDIUM	NA	NA	Supragingival plaque	Proteobacteria(100);Betaproteobacteria(100);Burkholderiales(100);Comamonadaceae(100);Brachymonas(74)	Comamonadaceae	Comamonas	1	NA	NA	1	0.00465116
otu_54_V3V5	MEDIUM	NA	NA	Supragingival plaque	Bacteroidetes(100);Flavobacteria(100);Flavobacteriales(100);Flavobacteriaceae(100);Planobacterium(36)	Flavobacteriaceae	Bergeyella	1	NA	NA	1	0.00465116
otu_146_V3V5	MEDIUM	NA	NA	Supragingival plaque	Fusobacteria(100);Fusobacteria(100);Fusobacteriales(100);Leptotrichiaceae(100);Leptotrichia(100)	NA	NA	1	NA	NA	1	0.00465116
otu_220_V3V5	MEDIUM	NA	NA	Subgingival plaque	Synergistetes(79);Synergistia(79);Synergistales(79);Synergistaceae(79);Aminiphilus(54)	Synergistaceae	NA	2	NA	NA	1	0.00465116
otu_137_V3V5	MEDIUM	NA	NA	Saliva	Firmicutes(100);Clostridia(100);Clostridiales(100);Veillonellaceae(100);Selenomonas(99)	Veillonellaceae	Selenomonas	1	NA	NA	1	0.00465116
otu_208_V3V5	MEDIUM	NA	NA	Saliva	Bacteroidetes(100);Flavobacteria(59);Flavobacteriales(59);Flavobacteriaceae(59);Weeksella(59)	Prevotellaceae	Alloprevotella	1	NA	NA	1	0.00465116
otu_642_V3V5	MEDIUM	NA	NA	R_Antecubital fossa	Proteobacteria(100);Alphaproteobacteria(100);Rhizobiales(100);Methylobacteriaceae(100);Methylobacterium(100)	Methylobacteriaceae	Methylobacterium	1	NA	NA	1	0.00465116
otu_288_V3V5	MEDIUM	0.863014	MGS:386	Tongue dorsum	Bacteroidetes(100);Bacteroidia(100);Bacteroidales(100);Prevotellaceae(100);Prevotella(100)	Prevotellaceae	Prevotella	0	1	Prevotella	0	0
otu_340_V3V5	LOW	0.853564	MGS:386	Subgingival plaque	Bacteroidetes(100);Bacteroidia(100);Bacteroidales(100);Prevotellaceae(100);Prevotella(100)	Prevotellaceae	Prevotella	0	1	Prevotella	0	0
otu_310_V3V5	LOW	0.843203	MGS:445	Subgingival plaque	Bacteroidetes(100);Bacteroidia(100);Bacteroidales(100);Prevotellaceae(100);Prevotella(100)	Prevotellaceae	Prevotella	0	1	Prevotella	0	0
otu_397_V3V5	LOW	0.842705	MGS:445	Saliva	Bacteroidetes(100);Bacteroidia(100);Bacteroidales(100);Prevotellaceae(100);Prevotella(100)	Prevotellaceae	Prevotella	0	1	Prevotella	0	0
otu_1060_V3V5	LOW	0.836215	MGS:386	Subgingival plaque	Bacteroidetes(100);Bacteroidia(100);Bacteroidales(100);Prevotellaceae(100);Prevotella(100)	Prevotellaceae	Prevotella	0	1	Prevotella	0	0
otu_115_V3V5	LOW	0.830721	MGS:445	Saliva	Bacteroidetes(100);Bacteroidia(100);Bacteroidales(100);Prevotellaceae(100);Prevotella(100)	Prevotellaceae	Prevotella	0	1	Prevotella	0	0
otu_952_V3V5	LOW	0.828517	MGS:386	Subgingival plaque	Bacteroidetes(100);Bacteroidia(100);Bacteroidales(100);Prevotellaceae(100);Prevotella(100)	Prevotellaceae	Prevotella	0	1	Prevotella	0	0
otu_439_V3V5	HIGH	0.827439	MGS:386	Saliva	Bacteroidetes(100);Bacteroidia(100);Bacteroidales(100);Prevotellaceae(100);Prevotella(86)	Prevotellaceae	Prevotella	0	1	Prevotella	0	0
otu_1158_V3V5	LOW	0.737223	MGS:135	Subgingival plaque	Proteobacteria(100);Betaproteobacteria(100);Burkholderiales(100);Comamonadaceae(100);Brachymonas(63)	NA	NA	0	NA	Sutterella	0	0
otu_525_V3V5	LOW	0.72263	MGS:386	Saliva	Bacteroidetes(100);Bacteroidia(100);Bacteroidales(100);Prevotellaceae(100);Prevotella(100)	Prevotellaceae	Prevotella	0	1	Prevotella	0	0
otu_504_V3V5	LOW	0.711039	MGS:445	Saliva	Bacteroidetes(100);Bacteroidia(100);Bacteroidales(100);Prevotellaceae(100);Prevotella(100)	Prevotellaceae	Prevotella	0	1	Prevotella	0	0
otu_385_V3V5	MEDIUM	0.700667	MGS:445	Saliva	Bacteroidetes(100);Bacteroidia(100);Bacteroidales(100);Prevotellaceae(100);Prevotella(100)	Prevotellaceae	Prevotella	0	1	Prevotella	0	0
otu_1001_V3V5	LOW	0.689461	MGS:135	L_Antecubital fossa	Proteobacteria(100);Betaproteobacteria(100);Burkholderiales(100);Comamonadaceae(100);Acidovorax(100)	Comamonadaceae	Simplicispira	0	NA	Sutterella	0	0
otu_1052_V1V3	LOW	0.688436	MGS:135	L_Antecubital fossa	Proteobacteria(100);Alphaproteobacteria(100);Rhodospirillales(100);Acetobacteraceae(100);Roseomonas(100)	Acetobacteraceae	Roseomonas	0	NA	Sutterella	0	0
otu_342_V1V3	LOW	0.634831	MGS:207	Keratinized gingiva	Firmicutes(100);Clostridia(100);Clostridiales(100);Veillonellaceae(100);Veillonella(100)	Veillonellaceae	Veillonella	0	0	Phascolarctobacterium	0	0
otu_729_V1V3	LOW	0.62861	MGS:417	Saliva	Firmicutes(75);Erysipelotrichi(2);Erysipelotrichales(2);Erysipelotrichaceae(2);Turicibacter(2)	NA	NA	0	NA	NA	0	0
otu_711_V3V5	MEDIUM	0.618241	MGS:135	Subgingival plaque	Proteobacteria(100);Betaproteobacteria(100);Rhodocyclales(98);Rhodocyclaceae(98);Propionivibrio(98)	Rhodocyclaceae	Propionivibrio	0	0	Sutterella	0	0
otu_178_V1V3	LOW	0.618181	MGS:109	Saliva	Bacteroidetes(100);Bacteroidia(96);Bacteroidales(96);Prevotellaceae(95);Prevotella(77)	Prevotellaceae	Alloprevotella	0	0	Bacteroides	0	0
otu_918_V1V3	LOW	0.61084	MGS:135	L_Antecubital fossa	Proteobacteria(100);Alphaproteobacteria(100);Rhodospirillales(100);Acetobacteraceae(100);Roseomonas(100)	Acetobacteraceae	Roseomonas	0	0	Sutterella	0	0
otu_319_V1V3	HIGH	NA	NA	Vaginal introitus	Firmicutes(100);Clostridia(100);Clostridiales(100);Incertae Sedis XIV(69);Howardella(69)	Christensenellaceae	NA	0	NA	NA	0	0
otu_502_V1V3	HIGH	NA	NA	Vaginal introitus	Proteobacteria(73);Alphaproteobacteria(34);Rhodospirillales(25);Rhodospirillaceae(22);Telmatospirillum(2)	NA	NA	0	NA	NA	0	0
otu_1322_V1V3	HIGH	NA	NA	Tongue dorsum	Firmicutes(100);Clostridia(100);Clostridiales(100);Lachnospiraceae(97);Anaerosporobacter(24)	NA	NA	0	NA	NA	0	0
otu_145_V1V3	HIGH	NA	NA	Throat	Fusobacteria(100);Fusobacteria(100);Fusobacteriales(100);Leptotrichiaceae(98);Leptotrichia(94)	Leptotrichiaceae	Leptotrichia	0	NA	NA	0	0
otu_413_V3V5	HIGH	NA	NA	Throat	Spirochaetes(87);Spirochaetes(87);Spirochaetales(87);Spirochaetaceae(87);Treponema(83)	Spirochaetaceae	Treponema	0	NA	NA	0	0
otu_204_V1V3	HIGH	NA	NA	Supragingival plaque	Actinobacteria(100);Actinobacteria(100);Actinobacteridae(100);Actinomycetales(100);Propionibacterineae(99);Propionibacteriaceae(99);Tessaracoccus(84)	Propionibacteriaceae	Propionibacterium	0	NA	NA	0	0
otu_166_V1V3	HIGH	NA	NA	Subgingival plaque	Actinobacteria(100);Actinobacteria(100);Actinobacteridae(100);Actinomycetales(98);Micrococcineae(54);Promicromonosporaceae(44);Xylanimonas(3)	Actinomycetaceae	Actinobaculum	0	NA	NA	0	0
otu_177_V1V3	HIGH	NA	NA	Subgingival plaque	Bacteroidetes(100);Bacteroidia(100);Bacteroidales(100);Porphyromonadaceae(100);Tannerella(8)	Porphyromonadaceae	Tannerella	0	NA	NA	0	0
otu_279_V3V5	HIGH	NA	NA	Subgingival plaque	Lentisphaerae(34);Lentisphaeria(34);Lentisphaerales(34);Lentisphaeraceae(34);Lentisphaera(34)	NA	NA	0	NA	NA	0	0
otu_281_V1V3	HIGH	NA	NA	Subgingival plaque	Bacteroidetes(100);Flavobacteria(100);Flavobacteriales(100);Flavobacteriaceae(100);Kaistella(49)	Flavobacteriaceae	Bergeyella	0	NA	NA	0	0
otu_299_V1V3	HIGH	NA	NA	Subgingival plaque	Proteobacteria(37);Epsilonproteobacteria(15);Nautiliales(11);Nautiliaceae(11);Thioreductor(6)	NA	NA	0	NA	NA	0	0
otu_301_V1V3	HIGH	NA	NA	Subgingival plaque	Bacteroidetes(100);Bacteroidia(99);Bacteroidales(99);Prevotellaceae(99);Prevotella(85)	Prevotellaceae	Prevotella	0	NA	NA	0	0
otu_320_V1V3	HIGH	NA	NA	Subgingival plaque	Bacteroidetes(100);Bacteroidia(100);Bacteroidales(100);Prevotellaceae(100);Prevotella(91)	Prevotellaceae	Prevotella	0	NA	NA	0	0
otu_402_V1V3	HIGH	NA	NA	Subgingival plaque	Bacteroidetes(99);Bacteroidia(81);Bacteroidales(81);Prevotellaceae(77);Xylanibacter(38)	Prevotellaceae	Alloprevotella	0	NA	NA	0	0
otu_544_V1V3	HIGH	NA	NA	Subgingival plaque	Firmicutes(100);Clostridia(100);Clostridiales(100);Lachnospiraceae(95);Oribacterium(35)	Lachnospiraceae	NA	0	NA	NA	0	0
otu_597_V1V3	HIGH	NA	NA	Subgingival plaque	Actinobacteria(100);Actinobacteria(100);Actinobacteridae(100);Actinomycetales(100);Actinomycineae(100);Actinomycetaceae(100);Actinomyces(100)	Actinomycetaceae	Actinomyces	0	NA	NA	0	0
otu_613_V3V5	HIGH	NA	NA	Subgingival plaque	TM7(100);TM7_genera_incertae_sedis(100)	NA	NA	0	NA	NA	0	0
otu_617_V1V3	HIGH	NA	NA	Subgingival plaque	TM7(100);TM7_genera_incertae_sedis(100)	NA	NA	0	NA	NA	0	0
otu_671_V1V3	HIGH	NA	NA	Subgingival plaque	TM7(100);TM7_genera_incertae_sedis(100)	NA	NA	0	NA	NA	0	0
otu_874_V1V3	HIGH	NA	NA	Subgingival plaque	Actinobacteria(100);Actinobacteria(100);Actinobacteridae(100);Actinomycetales(100);Actinomycineae(87);Actinomycetaceae(87);Actinomyces(87)	Actinomycetaceae	Actinomyces	0	NA	NA	0	0
otu_934_V1V3	HIGH	NA	NA	Subgingival plaque	TM7(100);TM7_genera_incertae_sedis(100)	NA	NA	0	NA	NA	0	0
otu_131_V1V3	HIGH	NA	NA	Saliva	Firmicutes(93);Clostridia(93);Clostridiales(9);Incertae Sedis XI(24);Finegoldia(23)	Ruminococcaceae	NA	0	NA	NA	0	0
otu_223_V1V3	HIGH	NA	NA	Saliva	SR1(100);SR1_genera_incertae_sedis(100)	NA	NA	0	NA	NA	0	0
otu_287_V3V5	HIGH	NA	NA	Saliva	Tenericutes(14);Mollicutes(14);Haloplasmatales(11);Haloplasmataceae(11);Haloplasma(11)	NA	NA	0	NA	NA	0	0
otu_324_V1V3	HIGH	NA	NA	Saliva	Bacteroidetes(100);Bacteroidia(100);Bacteroidales(100);Prevotellaceae(100);Prevotella(96)	Prevotellaceae	Prevotella	0	NA	NA	0	0
otu_331_V3V5	HIGH	NA	NA	Saliva	TM7(100);TM7_genera_incertae_sedis(100)	NA	NA	0	NA	NA	0	0
otu_401_V1V3	HIGH	NA	NA	Saliva	TM7(100);TM7_genera_incertae_sedis(100)	NA	NA	0	NA	NA	0	0
otu_403_V1V3	HIGH	NA	NA	Saliva	Firmicutes(82);Bacilli(31);Bacillales(21);Bacillaceae(1);Cerasibacillus(1)	NA	NA	0	NA	NA	0	0
otu_415_V3V5	HIGH	NA	NA	Saliva	Bacteroidetes(100);Sphingobacteria(38);Sphingobacteriales(38);Sphingobacteriaceae(26);Parapedobacter(26)	Rikenellaceae	NA	0	NA	NA	0	0
otu_464_V3V5	HIGH	NA	NA	Saliva	SR1(100);SR1_genera_incertae_sedis(100)	NA	NA	0	NA	NA	0	0
otu_537_V3V5	HIGH	NA	NA	Saliva	TM7(100);TM7_genera_incertae_sedis(100)	NA	NA	0	NA	NA	0	0
otu_569_V3V5	HIGH	NA	NA	Saliva	Firmicutes(98);Clostridia(92);Clostridiales(91);Incertae Sedis XIII(72);Anaerovorax(72)	NA	NA	0	NA	NA	0	0
otu_474_V3V5	HIGH	NA	NA	R_Antecubital fossa	Firmicutes(100);Bacilli(100);Bacillales(100);Bacillaceae(100);Tumebacillus(100)	Alicyclobacillaceae	Tumebacillus	0	NA	NA	0	0
otu_188_V1V3	HIGH	NA	NA	Palatine Tonsils	Bacteroidetes(100);Bacteroidia(89);Bacteroidales(89);Prevotellaceae(85);Prevotella(71)	Prevotellaceae	Alloprevotella	0	NA	NA	0	0
otu_445_V3V5	HIGH	NA	NA	Palatine Tonsils	Firmicutes(99);Clostridia(97);Clostridiales(97);Incertae Sedis XII(26);Acidaminobacter(26)	Defluviitaleaceae	NA	0	NA	NA	0	0
otu_727_V1V3	HIGH	NA	NA	Palatine Tonsils	Firmicutes(99);Clostridia(99);Clostridiales(99);Lachnospiraceae(95);Robinsoniella(72)	Defluviitaleaceae	NA	0	NA	NA	0	0
otu_740_V1V3	HIGH	NA	NA	Palatine Tonsils	Bacteroidetes(91);Bacteroidia(59);Bacteroidales(59);Porphyromonadaceae(36);Tannerella(33)	Rikenellaceae	NA	0	NA	NA	0	0
otu_752_V1V3	HIGH	NA	NA	Palatine Tonsils	Bacteroidetes(100);Bacteroidia(93);Bacteroidales(93);Prevotellaceae(92);Prevotella(49)	Prevotellaceae	Prevotella	0	NA	NA	0	0
otu_631_V3V5	HIGH	NA	NA	Mid vagina	Root(100);Bacteria(99);Firmicutes(72);Clostridia(71);Clostridiales(66);Veillonellaceae(4);Centipeda(26)	NA	NA	0	NA	NA	0	0
otu_1070_V3V5	HIGH	NA	NA	Keratinized gingiva	Bacteroidetes(100);Flavobacteria(55);Flavobacteriales(55);Flavobacteriaceae(54);Weeksella(54)	Prevotellaceae	Alloprevotella	0	NA	NA	0	0
otu_1018_V1V3	HIGH	NA	NA	Keratinized gingiva	Bacteroidetes(100);Bacteroidia(92);Bacteroidales(92);Prevotellaceae(8);Hallella(34)	NA	NA	0	NA	NA	0	0
otu_1081_V1V3	HIGH	NA	NA	Keratinized gingiva	Bacteroidetes(100);Bacteroidia(7);Bacteroidales(7);Porphyromonadaceae(59);Proteiniphilum(2)	NA	NA	0	NA	NA	0	0
otu_172_V1V3	HIGH	NA	NA	Buccal mucosa	Bacteroidetes(100);Flavobacteria(100);Flavobacteriales(100);Flavobacteriaceae(100);Kaistella(16)	Flavobacteriaceae	Bergeyella	0	NA	NA	0	0
otu_294_V1V3	HIGH	NA	NA	Anterior nares	Proteobacteria(82);Alphaproteobacteria(66);Sphingomonadales(17);Sphingomonadaceae(16);Sandaracinobacter(8)	mitochondria	NA	0	NA	NA	0	0
otu_75_V1V3	HIGH	NA	NA	Anterior nares	Proteobacteria(100);Betaproteobacteria(100);Neisseriales(96);Neisseriaceae(96);Simonsiella(7)	Neisseriaceae	NA	0	NA	NA	0	0
otu_1206_V3V5	LOW	NA	NA	Vaginal introitus	Actinobacteria(100);Actinobacteria(100);Actinobacteridae(100);Bifidobacteriales(100);Bifidobacteriaceae(100);Gardnerella(93)	Bifidobacteriaceae	Gardnerella	0	NA	NA	0	0
otu_1387_V1V3	LOW	NA	NA	Vaginal introitus	Proteobacteria(100);Betaproteobacteria(100);Burkholderiales(100);Burkholderiales_incertae_sedis(100);Tepidimonas(100)	Comamonadaceae	Tepidimonas	0	NA	NA	0	0
otu_172_V3V5	LOW	NA	NA	Vaginal introitus	Firmicutes(100);Bacilli(100);Lactobacillales(100);Lactobacillaceae(100);Lactobacillus(100)	Lactobacillaceae	Lactobacillus	0	NA	NA	0	0
otu_176_V3V5	LOW	NA	NA	Vaginal introitus	Firmicutes(100);Clostridia(100);Clostridiales(100);Veillonellaceae(100);Megasphaera(97)	Veillonellaceae	Megasphaera	0	NA	NA	0	0
otu_186_V3V5	LOW	NA	NA	Vaginal introitus	Firmicutes(100);Bacilli(100);Lactobacillales(100);Lactobacillaceae(100);Lactobacillus(100)	Lactobacillaceae	Lactobacillus	0	NA	NA	0	0
otu_201_V3V5	LOW	NA	NA	Vaginal introitus	Firmicutes(99);Clostridia(99);Clostridiales(99);Incertae Sedis XIV(47);Howardella(47)	Lachnospiraceae	Shuttleworthia	0	NA	NA	0	0
otu_215_V3V5	LOW	NA	NA	Vaginal introitus	Tenericutes(100);Mollicutes(100);Mycoplasmatales(100);Mycoplasmataceae(100);Ureaplasma(100)	Mycoplasmataceae	Ureaplasma	0	NA	NA	0	0
otu_237_V3V5	LOW	NA	NA	Vaginal introitus	Proteobacteria(100);Gammaproteobacteria(100);Xanthomonadales(100);Xanthomonadaceae(100);Stenotrophomonas(93)	Xanthomonadaceae	Stenotrophomonas	0	NA	NA	0	0
otu_252_V3V5	LOW	NA	NA	Vaginal introitus	Firmicutes(97);Clostridia(97);Clostridiales(95);Ruminococcaceae(83);Acetivibrio(81)	Ruminococcaceae	Fastidiosipila	0	NA	NA	0	0
otu_254_V1V3	LOW	NA	NA	Vaginal introitus	Firmicutes(100);Clostridia(100);Clostridiales(100);Veillonellaceae(100);Megasphaera(86)	Veillonellaceae	Megasphaera	0	NA	NA	0	0
otu_288_V1V3	LOW	NA	NA	Vaginal introitus	Proteobacteria(100);Betaproteobacteria(100);Burkholderiales(100);Alcaligenaceae(100);Achromobacter(100)	Alcaligenaceae	Achromobacter	0	NA	NA	0	0
otu_295_V1V3	LOW	NA	NA	Vaginal introitus	Bacteroidetes(100);Bacteroidia(100);Bacteroidales(100);Prevotellaceae(100);Prevotella(100)	Prevotellaceae	Prevotella	0	NA	NA	0	0
otu_297_V3V5	LOW	NA	NA	Vaginal introitus	Proteobacteria(100);Betaproteobacteria(100);Burkholderiales(100);Burkholderiaceae(100);Burkholderia(100)	Burkholderiaceae	Burkholderia	0	NA	NA	0	0
otu_338_V3V5	LOW	NA	NA	Vaginal introitus	Actinobacteria(100);Actinobacteria(100);Coriobacteridae(100);Coriobacteriales(100);Coriobacterineae(100);Coriobacteriaceae(100);Asaccharobacter(28)	Coriobacteriaceae	NA	0	NA	NA	0	0
otu_357_V1V3	LOW	NA	NA	Vaginal introitus	Proteobacteria(100);Gammaproteobacteria(100);Pseudomonadales(100);Pseudomonadaceae(100);Pseudomonas(100)	Pseudomonadaceae	Pseudomonas	0	NA	NA	0	0
otu_411_V1V3	LOW	NA	NA	Vaginal introitus	Firmicutes(87);Clostridia(84);Clostridiales(81);Ruminococcaceae(7);Papillibacter(21)	Ruminococcaceae	Fastidiosipila	0	NA	NA	0	0
otu_432_V1V3	LOW	NA	NA	Vaginal introitus	Firmicutes(100);Clostridia(100);Clostridiales(100);Incertae Sedis XI(100);Anaerococcus(100)	NA	NA	0	NA	NA	0	0
otu_444_V3V5	LOW	NA	NA	Vaginal introitus	Actinobacteria(100);Actinobacteria(100);Actinobacteridae(100);Actinomycetales(100);Corynebacterineae(100);Mycobacteriaceae(100);Mycobacterium(100)	Mycobacteriaceae	Mycobacterium	0	NA	NA	0	0
otu_459_V1V3	LOW	NA	NA	Vaginal introitus	Firmicutes(100);Clostridia(100);Clostridiales(100);Lachnospiraceae(98);Shuttleworthia(37)	Veillonellaceae	Megasphaera	0	NA	NA	0	0
otu_480_V3V5	LOW	NA	NA	Vaginal introitus	Firmicutes(100);Bacilli(100);Lactobacillales(100);Lactobacillaceae(100);Lactobacillus(100)	Lactobacillaceae	Lactobacillus	0	NA	NA	0	0
otu_495_V1V3	LOW	NA	NA	Vaginal introitus	Actinobacteria(100);Actinobacteria(100);Actinobacteridae(100);Bifidobacteriales(100);Bifidobacteriaceae(100);Gardnerella(100)	Bifidobacteriaceae	Gardnerella	0	NA	NA	0	0
otu_514_V1V3	LOW	NA	NA	Vaginal introitus	Firmicutes(100);Clostridia(100);Clostridiales(100);Incertae Sedis XI(100);Anaerococcus(100)	NA	NA	0	NA	NA	0	0
otu_531_V1V3	LOW	NA	NA	Vaginal introitus	Actinobacteria(100);Actinobacteria(100);Actinobacteridae(100);Actinomycetales(100);Actinomycineae(100);Actinomycetaceae(100);Actinomyces(100)	Actinomycetaceae	Actinomyces	0	NA	NA	0	0
otu_539_V1V3	LOW	NA	NA	Vaginal introitus	Firmicutes(100);Clostridia(100);Clostridiales(100);Incertae Sedis XI(100);Anaerococcus(100)	NA	NA	0	NA	NA	0	0
otu_588_V3V5	LOW	NA	NA	Vaginal introitus	Firmicutes(100);Clostridia(100);Clostridiales(100);Lachnospiraceae(100);Moryella(58)	Lachnospiraceae	Moryella	0	NA	NA	0	0
otu_594_V3V5	LOW	NA	NA	Vaginal introitus	Actinobacteria(100);Actinobacteria(100);Actinobacteridae(100);Actinomycetales(100);Corynebacterineae(100);Corynebacteriaceae(100);Corynebacterium(99)	Corynebacteriaceae	Corynebacterium	0	NA	NA	0	0
otu_611_V3V5	LOW	NA	NA	Vaginal introitus	Firmicutes(100);Bacilli(100);Lactobacillales(100);Lactobacillaceae(100);Lactobacillus(100)	Lactobacillaceae	Lactobacillus	0	NA	NA	0	0
otu_636_V1V3	LOW	NA	NA	Vaginal introitus	Actinobacteria(100);Actinobacteria(100);Coriobacteridae(100);Coriobacteriales(100);Coriobacterineae(100);Coriobacteriaceae(100);Gordonibacter(36)	Coriobacteriaceae	NA	0	NA	NA	0	0
otu_638_V1V3	LOW	NA	NA	Vaginal introitus	Firmicutes(100);Bacilli(100);Lactobacillales(99);Lactobacillaceae(99);Lactobacillus(99)	Lactobacillaceae	Lactobacillus	0	NA	NA	0	0
otu_724_V3V5	LOW	NA	NA	Vaginal introitus	Actinobacteria(100);Actinobacteria(100);Actinobacteridae(100);Actinomycetales(100);Actinomycineae(100);Actinomycetaceae(100);Actinomyces(100)	Actinomycetaceae	Actinomyces	0	NA	NA	0	0
otu_733_V1V3	LOW	NA	NA	Vaginal introitus	Firmicutes(100);Bacilli(100);Lactobacillales(100);Lactobacillaceae(100);Lactobacillus(100)	Lactobacillaceae	Lactobacillus	0	NA	NA	0	0
otu_750_V3V5	LOW	NA	NA	Vaginal introitus	Firmicutes(100);Clostridia(100);Clostridiales(100);Incertae Sedis XI(100);Parvimonas(100)	NA	NA	0	NA	NA	0	0
otu_78_V3V5	LOW	NA	NA	Vaginal introitus	Firmicutes(100);Bacilli(100);Lactobacillales(100);Lactobacillaceae(100);Lactobacillus(100)	Lactobacillaceae	Lactobacillus	0	NA	NA	0	0
otu_801_V3V5	LOW	NA	NA	Vaginal introitus	Firmicutes(100);Clostridia(100);Clostridiales(100);Incertae Sedis XI(100);Anaerococcus(100)	NA	NA	0	NA	NA	0	0
otu_837_V1V3	LOW	NA	NA	Vaginal introitus	Firmicutes(100);Bacilli(100);Lactobacillales(100);Lactobacillaceae(100);Lactobacillus(100)	Lactobacillaceae	Lactobacillus	0	NA	NA	0	0
otu_890_V1V3	LOW	NA	NA	Vaginal introitus	Firmicutes(100);Clostridia(100);Clostridiales(100);Incertae Sedis XI(100);Anaerococcus(100)	NA	NA	0	NA	NA	0	0
otu_1296_V1V3	LOW	NA	NA	Vaginal introitus	Firmicutes(100);Bacilli(100);Lactobacillales(100);Lactobacillaceae(100);Lactobacillus(100)	NA	NA	0	NA	NA	0	0
otu_913_V3V5	LOW	NA	NA	Vaginal introitus	Actinobacteria(100);Actinobacteria(100);Actinobacteridae(100);Bifidobacteriales(100);Bifidobacteriaceae(100);Gardnerella(100)	NA	NA	0	NA	NA	0	0
otu_1132_V3V5	LOW	NA	NA	Tongue dorsum	Firmicutes(100);Bacilli(100);Lactobacillales(100);Streptococcaceae(100);Streptococcus(100)	Streptococcaceae	Streptococcus	0	NA	NA	0	0
otu_1148_V3V5	LOW	NA	NA	Tongue dorsum	Firmicutes(100);Bacilli(100);Lactobacillales(100);Streptococcaceae(100);Streptococcus(100)	Streptococcaceae	Streptococcus	0	NA	NA	0	0
otu_1406_V1V3	LOW	NA	NA	Tongue dorsum	Firmicutes(100);Clostridia(100);Clostridiales(100);Veillonellaceae(100);Veillonella(100)	Veillonellaceae	Veillonella	0	NA	NA	0	0
otu_1422_V1V3	LOW	NA	NA	Tongue dorsum	Firmicutes(100);Clostridia(100);Clostridiales(100);Veillonellaceae(100);Veillonella(100)	Veillonellaceae	Veillonella	0	NA	NA	0	0
otu_305_V3V5	LOW	NA	NA	Tongue dorsum	Firmicutes(100);Clostridia(100);Clostridiales(100);Lachnospiraceae(100);Oribacterium(99)	Lachnospiraceae	Oribacterium	0	NA	NA	0	0
otu_467_V3V5	LOW	NA	NA	Tongue dorsum	Fusobacteria(100);Fusobacteria(100);Fusobacteriales(100);Fusobacteriaceae(100);Fusobacterium(100)	Fusobacteriaceae	Fusobacterium	0	NA	NA	0	0
otu_707_V3V5	LOW	NA	NA	Tongue dorsum	Bacteroidetes(100);Bacteroidia(100);Bacteroidales(100);Prevotellaceae(100);Prevotella(100)	Prevotellaceae	Prevotella	0	NA	NA	0	0
otu_958_V3V5	LOW	NA	NA	Tongue dorsum	Bacteroidetes(100);Flavobacteria(46);Flavobacteriales(46);Flavobacteriaceae(46);Weeksella(46)	Prevotellaceae	Alloprevotella	0	NA	NA	0	0
otu_1000_V3V5	LOW	NA	NA	Tongue dorsum	Firmicutes(100);Clostridia(100);Clostridiales(100);Lachnospiraceae(99);Moryella(83)	NA	NA	0	NA	NA	0	0
otu_1116_V3V5	LOW	NA	NA	Tongue dorsum	Firmicutes(100);Clostridia(100);Clostridiales(100);Veillonellaceae(100);Selenomonas(38)	NA	NA	0	NA	NA	0	0
otu_1198_V1V3	LOW	NA	NA	Tongue dorsum	Root(100);Bacteria(99);Bacteroidetes(91);Sphingobacteria(67);Sphingobacteriales(67);Sphingobacteriaceae(36);Nubsella(26)	NA	NA	0	NA	NA	0	0
otu_1410_V1V3	LOW	NA	NA	Tongue dorsum	Firmicutes(100);Bacilli(100);Lactobacillales(100);Streptococcaceae(100);Streptococcus(100)	NA	NA	0	NA	NA	0	0
otu_777_V3V5	LOW	NA	NA	Tongue dorsum	Firmicutes(100);Clostridia(100);Clostridiales(100);Lachnospiraceae(99);Syntrophococcus(63)	NA	NA	0	NA	NA	0	0
otu_219_V3V5	LOW	NA	NA	Throat	Firmicutes(100);Clostridia(100);Clostridiales(100);Veillonellaceae(100);Selenomonas(85)	Veillonellaceae	NA	0	NA	NA	0	0
otu_470_V3V5	LOW	NA	NA	Throat	Proteobacteria(100);Gammaproteobacteria(100);Pseudomonadales(100);Moraxellaceae(100);Moraxella(100)	Moraxellaceae	Moraxella	0	NA	NA	0	0
otu_878_V3V5	LOW	NA	NA	Throat	Bacteroidetes(100);Bacteroidia(100);Bacteroidales(100);Bacteroidaceae(100);Bacteroides(100)	Bacteroidaceae	Bacteroides	0	NA	NA	0	0
otu_1003_V1V3	LOW	NA	NA	Supragingival plaque	Proteobacteria(100);Betaproteobacteria(100);Neisseriales(100);Neisseriaceae(100);Neisseria(92)	Neisseriaceae	Neisseria	0	NA	NA	0	0
otu_1171_V1V3	LOW	NA	NA	Supragingival plaque	Firmicutes(100);Clostridia(100);Clostridiales(100);Veillonellaceae(100);Selenomonas(6)	Veillonellaceae	Selenomonas	0	NA	NA	0	0
otu_1229_V1V3	LOW	NA	NA	Supragingival plaque	Fusobacteria(100);Fusobacteria(100);Fusobacteriales(100);Leptotrichiaceae(100);Leptotrichia(99)	Leptotrichiaceae	Leptotrichia	0	NA	NA	0	0
otu_1256_V3V5	LOW	NA	NA	Supragingival plaque	Firmicutes(100);Bacilli(100);Lactobacillales(100);Streptococcaceae(100);Streptococcus(100)	Streptococcaceae	Streptococcus	0	NA	NA	0	0
otu_129_V3V5	LOW	NA	NA	Supragingival plaque	Proteobacteria(100);Betaproteobacteria(100);Neisseriales(100);Neisseriaceae(100);Simonsiella(72)	Neisseriaceae	NA	0	NA	NA	0	0
otu_136_V3V5	LOW	NA	NA	Supragingival plaque	Fusobacteria(100);Fusobacteria(100);Fusobacteriales(100);Leptotrichiaceae(100);Leptotrichia(100)	Leptotrichiaceae	Leptotrichia	0	NA	NA	0	0
otu_1396_V1V3	LOW	NA	NA	Supragingival plaque	Actinobacteria(100);Actinobacteria(100);Actinobacteridae(100);Actinomycetales(100);Actinomycineae(100);Actinomycetaceae(100);Actinomyces(100)	Actinomycetaceae	Actinomyces	0	NA	NA	0	0
otu_167_V1V3	LOW	NA	NA	Supragingival plaque	Firmicutes(100);Bacilli(100);Bacillales(100);Staphylococcaceae(100);Gemella(100)	NA	NA	0	NA	NA	0	0
otu_238_V1V3	LOW	NA	NA	Supragingival plaque	Actinobacteria(100);Actinobacteria(100);Actinobacteridae(100);Actinomycetales(100);Actinomycineae(99);Actinomycetaceae(99);Actinomyces(97)	Actinomycetaceae	Actinomyces	0	NA	NA	0	0
otu_266_V1V3	LOW	NA	NA	Supragingival plaque	Proteobacteria(100);Gammaproteobacteria(100);Cardiobacteriales(99);Cardiobacteriaceae(99);Cardiobacterium(99)	Cardiobacteriaceae	NA	0	NA	NA	0	0
otu_267_V1V3	LOW	NA	NA	Supragingival plaque	Bacteroidetes(100);Flavobacteria(100);Flavobacteriales(100);Flavobacteriaceae(100);Capnocytophaga(100)	Flavobacteriaceae	Capnocytophaga	0	NA	NA	0	0
otu_277_V3V5	LOW	NA	NA	Supragingival plaque	Bacteroidetes(100);Flavobacteria(100);Flavobacteriales(100);Flavobacteriaceae(100);Capnocytophaga(100)	Flavobacteriaceae	Capnocytophaga	0	NA	NA	0	0
otu_319_V3V5	LOW	NA	NA	Supragingival plaque	Actinobacteria(100);Actinobacteria(100);Actinobacteridae(100);Actinomycetales(100);Corynebacterineae(100);Corynebacteriaceae(100);Corynebacterium(100)	Corynebacteriaceae	Corynebacterium	0	NA	NA	0	0
otu_327_V1V3	LOW	NA	NA	Supragingival plaque	Actinobacteria(100);Actinobacteria(100);Actinobacteridae(100);Actinomycetales(100);Actinomycineae(100);Actinomycetaceae(100);Actinomyces(100)	Actinomycetaceae	Actinomyces	0	NA	NA	0	0
otu_373_V3V5	LOW	NA	NA	Supragingival plaque	Actinobacteria(100);Actinobacteria(100);Actinobacteridae(100);Actinomycetales(100);Actinomycineae(73);Actinomycetaceae(73);Actinobaculum(68)	Actinomycetaceae	Actinobaculum	0	NA	NA	0	0
otu_524_V1V3	LOW	NA	NA	Supragingival plaque	Firmicutes(100);Bacilli(100);Lactobacillales(100);Streptococcaceae(100);Streptococcus(100)	Streptococcaceae	Streptococcus	0	NA	NA	0	0
otu_534_V1V3	LOW	NA	NA	Supragingival plaque	Bacteroidetes(100);Flavobacteria(100);Flavobacteriales(100);Flavobacteriaceae(100);Capnocytophaga(100)	Flavobacteriaceae	Capnocytophaga	0	NA	NA	0	0
otu_641_V3V5	LOW	NA	NA	Supragingival plaque	Cyanobacteria(11);Cyanobacteria(11);Chloroplast(11);Bangiophyceae(8)	NA	NA	0	NA	NA	0	0
otu_670_V1V3	LOW	NA	NA	Supragingival plaque	Firmicutes(100);Bacilli(100);Lactobacillales(100);Streptococcaceae(100);Streptococcus(100)	Streptococcaceae	Streptococcus	0	NA	NA	0	0
otu_745_V3V5	LOW	NA	NA	Supragingival plaque	Bacteroidetes(100);Flavobacteria(100);Flavobacteriales(100);Flavobacteriaceae(100);Capnocytophaga(100)	Flavobacteriaceae	Capnocytophaga	0	NA	NA	0	0
otu_781_V1V3	LOW	NA	NA	Supragingival plaque	Proteobacteria(100);Betaproteobacteria(100);Neisseriales(100);Neisseriaceae(100);Neisseria(100)	Neisseriaceae	Neisseria	0	NA	NA	0	0
otu_815_V1V3	LOW	NA	NA	Supragingival plaque	Proteobacteria(100);Betaproteobacteria(100);Neisseriales(100);Neisseriaceae(100);Kingella(95)	Neisseriaceae	Kingella	0	NA	NA	0	0
otu_850_V1V3	LOW	NA	NA	Supragingival plaque	Bacteroidetes(100);Bacteroidia(100);Bacteroidales(100);Porphyromonadaceae(100);Porphyromonas(100)	Porphyromonadaceae	Porphyromonas	0	NA	NA	0	0
otu_1107_V1V3	LOW	NA	NA	Supragingival plaque	Proteobacteria(100);Gammaproteobacteria(100);Pasteurellales(100);Pasteurellaceae(100);Aggregatibacter(52)	NA	NA	0	NA	NA	0	0
otu_1390_V1V3	LOW	NA	NA	Supragingival plaque	Actinobacteria(100);Actinobacteria(100);Actinobacteridae(100);Actinomycetales(100);Corynebacterineae(100);Corynebacteriaceae(100);Corynebacterium(100)	NA	NA	0	NA	NA	0	0
otu_156_V1V3	LOW	NA	NA	Supragingival plaque	Actinobacteria(100);Actinobacteria(100);Actinobacteridae(100);Actinomycetales(100);Actinomycineae(100);Actinomycetaceae(100);Actinomyces(100)	NA	NA	0	NA	NA	0	0
otu_1010_V1V3	LOW	NA	NA	Subgingival plaque	Fusobacteria(100);Fusobacteria(100);Fusobacteriales(100);Leptotrichiaceae(98);Leptotrichia(91)	Leptotrichiaceae	Leptotrichia	0	NA	NA	0	0
otu_1011_V1V3	LOW	NA	NA	Subgingival plaque	Firmicutes(100);Clostridia(100);Clostridiales(100);Veillonellaceae(100);Schwartzia(96)	Veillonellaceae	Selenomonas	0	NA	NA	0	0
otu_1016_V1V3	LOW	NA	NA	Subgingival plaque	Fusobacteria(100);Fusobacteria(100);Fusobacteriales(100);Leptotrichiaceae(100);Leptotrichia(100)	Leptotrichiaceae	Leptotrichia	0	NA	NA	0	0
otu_1087_V3V5	LOW	NA	NA	Subgingival plaque	Fusobacteria(100);Fusobacteria(100);Fusobacteriales(100);Fusobacteriaceae(100);Fusobacterium(100)	Fusobacteriaceae	Fusobacterium	0	NA	NA	0	0
otu_1093_V1V3	LOW	NA	NA	Subgingival plaque	Bacteroidetes(100);Bacteroidia(100);Bacteroidales(100);Prevotellaceae(100);Prevotella(100)	Prevotellaceae	Prevotella	0	NA	NA	0	0
otu_1160_V3V5	LOW	NA	NA	Subgingival plaque	Proteobacteria(100);Betaproteobacteria(100);Neisseriales(100);Neisseriaceae(100);Conchiformibius(51)	Neisseriaceae	Eikenella	0	NA	NA	0	0
otu_1162_V1V3	LOW	NA	NA	Subgingival plaque	Fusobacteria(100);Fusobacteria(100);Fusobacteriales(100);Fusobacteriaceae(100);Fusobacterium(100)	Fusobacteriaceae	Fusobacterium	0	NA	NA	0	0
otu_1165_V3V5	LOW	NA	NA	Subgingival plaque	Bacteroidetes(100);Bacteroidia(100);Bacteroidales(100);Prevotellaceae(100);Prevotella(100)	Prevotellaceae	Prevotella	0	NA	NA	0	0
otu_1179_V3V5	LOW	NA	NA	Subgingival plaque	Firmicutes(100);Clostridia(100);Clostridiales(100);Veillonellaceae(100);Selenomonas(75)	Veillonellaceae	Selenomonas	0	NA	NA	0	0
otu_1185_V1V3	LOW	NA	NA	Subgingival plaque	Fusobacteria(100);Fusobacteria(100);Fusobacteriales(100);Fusobacteriaceae(100);Fusobacterium(100)	Fusobacteriaceae	Fusobacterium	0	NA	NA	0	0
otu_1220_V3V5	LOW	NA	NA	Subgingival plaque	Bacteroidetes(100);Bacteroidia(100);Bacteroidales(100);Porphyromonadaceae(100);Porphyromonas(100)	Porphyromonadaceae	Porphyromonas	0	NA	NA	0	0
otu_124_V1V3	LOW	NA	NA	Subgingival plaque	Bacteroidetes(100);Bacteroidia(92);Bacteroidales(92);Porphyromonadaceae(74);Dysgonomonas(35)	Porphyromonadaceae	Paludibacter	0	NA	NA	0	0
otu_1243_V3V5	LOW	NA	NA	Subgingival plaque	Spirochaetes(100);Spirochaetes(100);Spirochaetales(100);Spirochaetaceae(100);Treponema(100)	Spirochaetaceae	Treponema	0	NA	NA	0	0
otu_1251_V1V3	LOW	NA	NA	Subgingival plaque	Spirochaetes(100);Spirochaetes(100);Spirochaetales(100);Spirochaetaceae(100);Treponema(100)	Spirochaetaceae	Treponema	0	NA	NA	0	0
otu_1252_V3V5	LOW	NA	NA	Subgingival plaque	Spirochaetes(100);Spirochaetes(100);Spirochaetales(100);Spirochaetaceae(100);Treponema(100)	Spirochaetaceae	Treponema	0	NA	NA	0	0
otu_1255_V3V5	LOW	NA	NA	Subgingival plaque	Spirochaetes(100);Spirochaetes(100);Spirochaetales(100);Spirochaetaceae(100);Treponema(100)	Spirochaetaceae	Treponema	0	NA	NA	0	0
otu_1300_V1V3	LOW	NA	NA	Subgingival plaque	Firmicutes(100);Clostridia(100);Clostridiales(100);Peptococcaceae(93);Peptococcaceae 1(93);Peptococcus(66)	Peptococcaceae	Peptococcus	0	NA	NA	0	0
otu_1311_V1V3	LOW	NA	NA	Subgingival plaque	Firmicutes(100);Clostridia(100);Clostridiales(100);Veillonellaceae(100);Selenomonas(100)	Veillonellaceae	Selenomonas	0	NA	NA	0	0
otu_139_V3V5	LOW	NA	NA	Subgingival plaque	Firmicutes(100);Clostridia(100);Clostridiales(100);Veillonellaceae(100);Selenomonas(89)	Veillonellaceae	Selenomonas	0	NA	NA	0	0
otu_1404_V1V3	LOW	NA	NA	Subgingival plaque	Spirochaetes(100);Spirochaetes(100);Spirochaetales(100);Spirochaetaceae(100);Treponema(100)	Spirochaetaceae	Treponema	0	NA	NA	0	0
otu_157_V3V5	LOW	NA	NA	Subgingival plaque	Actinobacteria(100);Actinobacteria(100);Actinobacteridae(100);Actinomycetales(100);Actinomycineae(100);Actinomycetaceae(100);Actinomyces(100)	Actinomycetaceae	Actinomyces	0	NA	NA	0	0
otu_158_V3V5	LOW	NA	NA	Subgingival plaque	Spirochaetes(100);Spirochaetes(100);Spirochaetales(100);Spirochaetaceae(100);Treponema(100)	Spirochaetaceae	Treponema	0	NA	NA	0	0
otu_168_V1V3	LOW	NA	NA	Subgingival plaque	Bacteroidetes(100);Bacteroidia(100);Bacteroidales(100);Prevotellaceae(100);Prevotella(100)	Prevotellaceae	Prevotella	0	NA	NA	0	0
otu_198_V3V5	LOW	NA	NA	Subgingival plaque	Firmicutes(100);Clostridia(100);Clostridiales(100);Veillonellaceae(100);Schwartzia(62)	Veillonellaceae	Selenomonas	0	NA	NA	0	0
otu_199_V1V3	LOW	NA	NA	Subgingival plaque	Firmicutes(100);Clostridia(100);Clostridiales(100);Veillonellaceae(100);Selenomonas(98)	Veillonellaceae	Selenomonas	0	NA	NA	0	0
otu_202_V3V5	LOW	NA	NA	Subgingival plaque	Firmicutes(100);Clostridia(100);Clostridiales(100);Eubacteriaceae(100);Eubacterium(100)	NA	NA	0	NA	NA	0	0
otu_229_V1V3	LOW	NA	NA	Subgingival plaque	Spirochaetes(100);Spirochaetes(100);Spirochaetales(100);Spirochaetaceae(100);Treponema(100)	Spirochaetaceae	Treponema	0	NA	NA	0	0
otu_231_V1V3	LOW	NA	NA	Subgingival plaque	Firmicutes(100);Clostridia(100);Clostridiales(100);Veillonellaceae(100);Selenomonas(100)	Veillonellaceae	Selenomonas	0	NA	NA	0	0
otu_265_V3V5	LOW	NA	NA	Subgingival plaque	Spirochaetes(100);Spirochaetes(100);Spirochaetales(100);Spirochaetaceae(100);Treponema(100)	Spirochaetaceae	Treponema	0	NA	NA	0	0
otu_275_V1V3	LOW	NA	NA	Subgingival plaque	Spirochaetes(100);Spirochaetes(100);Spirochaetales(100);Spirochaetaceae(100);Treponema(100)	Spirochaetaceae	Treponema	0	NA	NA	0	0
otu_275_V3V5	LOW	NA	NA	Subgingival plaque	Bacteroidetes(100);Bacteroidia(100);Bacteroidales(100);Porphyromonadaceae(100);Tannerella(100)	Porphyromonadaceae	Tannerella	0	NA	NA	0	0
otu_304_V3V5	LOW	NA	NA	Subgingival plaque	Firmicutes(100);Clostridia(100);Clostridiales(100);Lachnospiraceae(100);Oribacterium(99)	Lachnospiraceae	Oribacterium	0	NA	NA	0	0
otu_307_V1V3	LOW	NA	NA	Subgingival plaque	Spirochaetes(100);Spirochaetes(100);Spirochaetales(100);Spirochaetaceae(100);Treponema(100)	Spirochaetaceae	Treponema	0	NA	NA	0	0
otu_311_V1V3	LOW	NA	NA	Subgingival plaque	Actinobacteria(100);Actinobacteria(100);Actinobacteridae(100);Actinomycetales(100);Actinomycineae(100);Actinomycetaceae(100);Actinomyces(100)	Actinomycetaceae	Actinomyces	0	NA	NA	0	0
otu_316_V3V5	LOW	NA	NA	Subgingival plaque	Spirochaetes(100);Spirochaetes(100);Spirochaetales(100);Spirochaetaceae(100);Treponema(100)	Spirochaetaceae	Treponema	0	NA	NA	0	0
otu_325_V3V5	LOW	NA	NA	Subgingival plaque	Bacteroidetes(100);Flavobacteria(100);Flavobacteriales(100);Flavobacteriaceae(100);Capnocytophaga(100)	Flavobacteriaceae	Capnocytophaga	0	NA	NA	0	0
otu_330_V1V3	LOW	NA	NA	Subgingival plaque	Firmicutes(100);Clostridia(100);Clostridiales(100);Eubacteriaceae(100);Eubacterium(100)	NA	NA	0	NA	NA	0	0
otu_348_V1V3	LOW	NA	NA	Subgingival plaque	Firmicutes(100);Clostridia(100);Clostridiales(100);Veillonellaceae(100);Selenomonas(68)	Veillonellaceae	Selenomonas	0	NA	NA	0	0
otu_356_V1V3	LOW	NA	NA	Subgingival plaque	Actinobacteria(100);Actinobacteria(100);Actinobacteridae(100);Actinomycetales(100);Actinomycineae(100);Actinomycetaceae(100);Actinomyces(100)	Actinomycetaceae	Actinomyces	0	NA	NA	0	0
otu_367_V3V5	LOW	NA	NA	Subgingival plaque	Bacteroidetes(100);Bacteroidia(100);Bacteroidales(100);Prevotellaceae(100);Prevotella(100)	Prevotellaceae	Prevotella	0	NA	NA	0	0
otu_378_V1V3	LOW	NA	NA	Subgingival plaque	Bacteroidetes(100);Bacteroidia(100);Bacteroidales(100);Prevotellaceae(100);Prevotella(100)	Prevotellaceae	Prevotella	0	NA	NA	0	0
otu_379_V3V5	LOW	NA	NA	Subgingival plaque	Fusobacteria(100);Fusobacteria(100);Fusobacteriales(100);Leptotrichiaceae(100);Leptotrichia(100)	Leptotrichiaceae	Leptotrichia	0	NA	NA	0	0
otu_386_V1V3	LOW	NA	NA	Subgingival plaque	TM7(94);TM7_genera_incertae_sedis(94)	NA	NA	0	NA	NA	0	0
otu_411_V3V5	LOW	NA	NA	Subgingival plaque	Synergistetes(83);Synergistia(83);Synergistales(83);Synergistaceae(83);Aminobacterium(26)	Synergistaceae	Fretibacterium	0	NA	NA	0	0
otu_412_V1V3	LOW	NA	NA	Subgingival plaque	Bacteroidetes(100);Bacteroidia(100);Bacteroidales(100);Porphyromonadaceae(100);Tannerella(100)	Porphyromonadaceae	Tannerella	0	NA	NA	0	0
otu_414_V3V5	LOW	NA	NA	Subgingival plaque	Bacteroidetes(100);Flavobacteria(100);Flavobacteriales(100);Flavobacteriaceae(100);Capnocytophaga(100)	Flavobacteriaceae	Capnocytophaga	0	NA	NA	0	0
otu_421_V3V5	LOW	NA	NA	Subgingival plaque	Firmicutes(100);Clostridia(100);Clostridiales(100);Lachnospiraceae(99);Coprococcus(67)	Lachnospiraceae	Johnsonella	0	NA	NA	0	0
otu_436_V1V3	LOW	NA	NA	Subgingival plaque	Tenericutes(100);Mollicutes(100);Mycoplasmatales(100);Mycoplasmataceae(100);Mycoplasma(100)	Mycoplasmataceae	Mycoplasma	0	NA	NA	0	0
otu_450_V3V5	LOW	NA	NA	Subgingival plaque	Firmicutes(100);Clostridia(100);Clostridiales(100);Lachnospiraceae(100);Johnsonella(100)	Lachnospiraceae	Johnsonella	0	NA	NA	0	0
otu_493_V1V3	LOW	NA	NA	Subgingival plaque	Bacteroidetes(100);Flavobacteria(100);Flavobacteriales(100);Flavobacteriaceae(100);Capnocytophaga(100)	Flavobacteriaceae	Capnocytophaga	0	NA	NA	0	0
otu_512_V3V5	LOW	NA	NA	Subgingival plaque	Firmicutes(100);Clostridia(100);Clostridiales(100);Lachnospiraceae(100);Johnsonella(91)	Lachnospiraceae	Johnsonella	0	NA	NA	0	0
otu_518_V1V3	LOW	NA	NA	Subgingival plaque	Bacteroidetes(100);Bacteroidia(100);Bacteroidales(100);Prevotellaceae(100);Prevotella(100)	Prevotellaceae	Prevotella	0	NA	NA	0	0
otu_554_V3V5	LOW	NA	NA	Subgingival plaque	Actinobacteria(100);Actinobacteria(100);Coriobacteridae(100);Coriobacteriales(100);Coriobacterineae(100);Coriobacteriaceae(100);Olsenella(100)	Coriobacteriaceae	Olsenella	0	NA	NA	0	0
otu_574_V1V3	LOW	NA	NA	Subgingival plaque	Firmicutes(100);Clostridia(100);Clostridiales(100);Lachnospiraceae(100);Oribacterium(88)	Lachnospiraceae	Oribacterium	0	NA	NA	0	0
otu_586_V1V3	LOW	NA	NA	Subgingival plaque	Firmicutes(100);Clostridia(100);Clostridiales(100);Veillonellaceae(100);Selenomonas(100)	Veillonellaceae	Selenomonas	0	NA	NA	0	0
otu_590_V1V3	LOW	NA	NA	Subgingival plaque	Fusobacteria(100);Fusobacteria(100);Fusobacteriales(100);Fusobacteriaceae(100);Fusobacterium(100)	Fusobacteriaceae	Fusobacterium	0	NA	NA	0	0
otu_609_V1V3	LOW	NA	NA	Subgingival plaque	Spirochaetes(85);Spirochaetes(85);Spirochaetales(85);Spirochaetaceae(85);Treponema(84)	Spirochaetaceae	Treponema	0	NA	NA	0	0
otu_621_V3V5	LOW	NA	NA	Subgingival plaque	Firmicutes(100);Clostridia(100);Clostridiales(100);Lachnospiraceae(99);Butyrivibrio(48)	Lachnospiraceae	Butyrivibrio	0	NA	NA	0	0
otu_632_V3V5	LOW	NA	NA	Subgingival plaque	Spirochaetes(100);Spirochaetes(100);Spirochaetales(100);Spirochaetaceae(100);Treponema(100)	Spirochaetaceae	Treponema	0	NA	NA	0	0
otu_633_V3V5	LOW	NA	NA	Subgingival plaque	Spirochaetes(100);Spirochaetes(100);Spirochaetales(100);Spirochaetaceae(100);Treponema(100)	Spirochaetaceae	Treponema	0	NA	NA	0	0
otu_634_V1V3	LOW	NA	NA	Subgingival plaque	Proteobacteria(100);Gammaproteobacteria(100);Cardiobacteriales(100);Cardiobacteriaceae(100);Cardiobacterium(100)	Cardiobacteriaceae	Cardiobacterium	0	NA	NA	0	0
otu_648_V3V5	LOW	NA	NA	Subgingival plaque	Fusobacteria(100);Fusobacteria(100);Fusobacteriales(100);Leptotrichiaceae(100);Leptotrichia(100)	Leptotrichiaceae	Leptotrichia	0	NA	NA	0	0
otu_658_V1V3	LOW	NA	NA	Subgingival plaque	Bacteroidetes(100);Flavobacteria(100);Flavobacteriales(100);Flavobacteriaceae(100);Capnocytophaga(99)	Flavobacteriaceae	Capnocytophaga	0	NA	NA	0	0
otu_658_V3V5	LOW	NA	NA	Subgingival plaque	Bacteroidetes(100);Bacteroidia(63);Bacteroidales(63);Rikenellaceae(46);Rikenella(46)	Rikenellaceae	NA	0	NA	NA	0	0
otu_668_V3V5	LOW	NA	NA	Subgingival plaque	Root(100);Bacteria(99);Lentisphaerae(18);Lentisphaeria(18);Lentisphaerales(18);Lentisphaeraceae(18);Lentisphaera(18)	NA	NA	0	NA	NA	0	0
otu_671_V3V5	LOW	NA	NA	Subgingival plaque	Firmicutes(100);Clostridia(100);Clostridiales(100);Veillonellaceae(100);Anaeroglobus(77)	Veillonellaceae	Anaeroglobus	0	NA	NA	0	0
otu_709_V1V3	LOW	NA	NA	Subgingival plaque	Spirochaetes(100);Spirochaetes(100);Spirochaetales(100);Spirochaetaceae(100);Treponema(100)	Spirochaetaceae	Treponema	0	NA	NA	0	0
otu_742_V1V3	LOW	NA	NA	Subgingival plaque	Actinobacteria(100);Actinobacteria(100);Actinobacteridae(100);Actinomycetales(100);Actinomycineae(100);Actinomycetaceae(100);Actinomyces(100)	Actinomycetaceae	Actinomyces	0	NA	NA	0	0
otu_748_V1V3	LOW	NA	NA	Subgingival plaque	Synergistetes(76);Synergistia(76);Synergistales(76);Synergistaceae(76);Aminobacterium(18)	Synergistaceae	Fretibacterium	0	NA	NA	0	0
otu_749_V3V5	LOW	NA	NA	Subgingival plaque	Spirochaetes(100);Spirochaetes(100);Spirochaetales(100);Spirochaetaceae(100);Treponema(100)	Spirochaetaceae	Treponema	0	NA	NA	0	0
otu_771_V3V5	LOW	NA	NA	Subgingival plaque	Spirochaetes(100);Spirochaetes(100);Spirochaetales(100);Spirochaetaceae(100);Treponema(100)	Spirochaetaceae	Treponema	0	NA	NA	0	0
otu_798_V1V3	LOW	NA	NA	Subgingival plaque	Bacteroidetes(100);Bacteroidia(100);Bacteroidales(100);Prevotellaceae(100);Prevotella(100)	Prevotellaceae	Prevotella	0	NA	NA	0	0
otu_808_V1V3	LOW	NA	NA	Subgingival plaque	Bacteroidetes(100);Bacteroidia(100);Bacteroidales(100);Prevotellaceae(100);Prevotella(100)	Prevotellaceae	Prevotella	0	NA	NA	0	0
otu_810_V3V5	LOW	NA	NA	Subgingival plaque	Spirochaetes(100);Spirochaetes(100);Spirochaetales(100);Spirochaetaceae(100);Treponema(100)	Spirochaetaceae	Treponema	0	NA	NA	0	0
otu_813_V3V5	LOW	NA	NA	Subgingival plaque	Fusobacteria(100);Fusobacteria(100);Fusobacteriales(100);Fusobacteriaceae(100);Fusobacterium(100)	Fusobacteriaceae	Fusobacterium	0	NA	NA	0	0
otu_821_V3V5	LOW	NA	NA	Subgingival plaque	Actinobacteria(100);Actinobacteria(100);Actinobacteridae(100);Actinomycetales(100);Actinomycineae(100);Actinomycetaceae(100);Actinomyces(100)	Actinomycetaceae	Actinomyces	0	NA	NA	0	0
otu_829_V3V5	LOW	NA	NA	Subgingival plaque	Firmicutes(91);Clostridia(91);Clostridiales(84);Lachnospiraceae(27);Lachnobacterium(12)	Peptostreptococcaceae	NA	0	NA	NA	0	0
otu_851_V1V3	LOW	NA	NA	Subgingival plaque	Actinobacteria(100);Actinobacteria(100);Actinobacteridae(100);Actinomycetales(100);Actinomycineae(100);Actinomycetaceae(100);Actinomyces(100)	Actinomycetaceae	Actinomyces	0	NA	NA	0	0
otu_852_V1V3	LOW	NA	NA	Subgingival plaque	Firmicutes(100);Clostridia(100);Clostridiales(100);Lachnospiraceae(100);Johnsonella(100)	Lachnospiraceae	Johnsonella	0	NA	NA	0	0
otu_859_V1V3	LOW	NA	NA	Subgingival plaque	Bacteroidetes(100);Bacteroidia(100);Bacteroidales(100);Prevotellaceae(100);Prevotella(100)	Prevotellaceae	Prevotella	0	NA	NA	0	0
otu_865_V1V3	LOW	NA	NA	Subgingival plaque	Firmicutes(100);Clostridia(100);Clostridiales(100);Veillonellaceae(100);Anaeroglobus(95)	Veillonellaceae	Anaeroglobus	0	NA	NA	0	0
otu_867_V1V3	LOW	NA	NA	Subgingival plaque	Firmicutes(100);Clostridia(100);Clostridiales(100);Lachnospiraceae(100);Johnsonella(69)	Lachnospiraceae	Johnsonella	0	NA	NA	0	0
otu_873_V3V5	LOW	NA	NA	Subgingival plaque	Spirochaetes(100);Spirochaetes(100);Spirochaetales(100);Spirochaetaceae(100);Treponema(100)	Spirochaetaceae	Treponema	0	NA	NA	0	0
otu_890_V3V5	LOW	NA	NA	Subgingival plaque	Actinobacteria(100);Actinobacteria(100);Actinobacteridae(100);Bifidobacteriales(100);Bifidobacteriaceae(100);Scardovia(78)	Bifidobacteriaceae	Scardovia	0	NA	NA	0	0
otu_908_V1V3	LOW	NA	NA	Subgingival plaque	Proteobacteria(44);Gammaproteobacteria(3);Xanthomonadales(24);Sinobacteraceae(24);Alkanibacter(14)	NA	NA	0	NA	NA	0	0
otu_925_V1V3	LOW	NA	NA	Subgingival plaque	Spirochaetes(100);Spirochaetes(100);Spirochaetales(100);Spirochaetaceae(100);Treponema(100)	Spirochaetaceae	Treponema	0	NA	NA	0	0
otu_935_V1V3	LOW	NA	NA	Subgingival plaque	Firmicutes(100);Clostridia(100);Clostridiales(100);Lachnospiraceae(100);Shuttleworthia(100)	Lachnospiraceae	Shuttleworthia	0	NA	NA	0	0
otu_940_V1V3	LOW	NA	NA	Subgingival plaque	Actinobacteria(100);Actinobacteria(100);Coriobacteridae(100);Coriobacteriales(100);Coriobacterineae(100);Coriobacteriaceae(100);Olsenella(100)	Coriobacteriaceae	Olsenella	0	NA	NA	0	0
otu_951_V1V3	LOW	NA	NA	Subgingival plaque	Bacteroidetes(100);Bacteroidia(100);Bacteroidales(100);Prevotellaceae(100);Prevotella(100)	Prevotellaceae	Prevotella	0	NA	NA	0	0
otu_96_V3V5	LOW	NA	NA	Subgingival plaque	Bacteroidetes(100);Bacteroidia(97);Bacteroidales(97);Porphyromonadaceae(9);Dysgonomonas(34)	Porphyromonadaceae	Paludibacter	0	NA	NA	0	0
otu_991_V1V3	LOW	NA	NA	Subgingival plaque	Firmicutes(100);Clostridia(100);Clostridiales(100);Lachnospiraceae(98);Butyrivibrio(95)	Lachnospiraceae	Butyrivibrio	0	NA	NA	0	0
otu_1029_V1V3	LOW	NA	NA	Subgingival plaque	Firmicutes(100);Clostridia(100);Clostridiales(100);Veillonellaceae(100);Selenomonas(96)	NA	NA	0	NA	NA	0	0
otu_1214_V3V5	LOW	NA	NA	Subgingival plaque	Spirochaetes(100);Spirochaetes(100);Spirochaetales(100);Spirochaetaceae(100);Treponema(100)	NA	NA	0	NA	NA	0	0
otu_1371_V1V3	LOW	NA	NA	Subgingival plaque	Proteobacteria(100);Epsilonproteobacteria(100);Campylobacterales(100);Campylobacteraceae(100);Campylobacter(100)	NA	NA	0	NA	NA	0	0
otu_891_V3V5	LOW	NA	NA	Subgingival plaque	Proteobacteria(100);Betaproteobacteria(100);Burkholderiales(100);Comamonadaceae(100);Comamonas(98)	NA	NA	0	NA	NA	0	0
otu_1132_V1V3	LOW	NA	NA	Saliva	Bacteroidetes(100);Bacteroidia(100);Bacteroidales(100);Prevotellaceae(100);Prevotella(100)	Prevotellaceae	Prevotella	0	NA	NA	0	0
otu_118_V3V5	LOW	NA	NA	Saliva	Bacteroidetes(100);Bacteroidia(78);Bacteroidales(78);Prevotellaceae(72);Prevotella(6)	Prevotellaceae	Alloprevotella	0	NA	NA	0	0
otu_200_V3V5	LOW	NA	NA	Saliva	Bacteroidetes(100);Bacteroidia(100);Bacteroidales(100);Porphyromonadaceae(100);Porphyromonas(100)	Porphyromonadaceae	Porphyromonas	0	NA	NA	0	0
otu_295_V3V5	LOW	NA	NA	Saliva	Fusobacteria(100);Fusobacteria(100);Fusobacteriales(100);Leptotrichiaceae(100);Streptobacillus(78)	Leptotrichiaceae	NA	0	NA	NA	0	0
otu_314_V3V5	LOW	NA	NA	Saliva	Firmicutes(100);Clostridia(100);Clostridiales(100);Lachnospiraceae(100);Shuttleworthia(100)	Lachnospiraceae	Shuttleworthia	0	NA	NA	0	0
otu_318_V3V5	LOW	NA	NA	Saliva	Bacteroidetes(100);Bacteroidia(100);Bacteroidales(100);Prevotellaceae(100);Prevotella(100)	Prevotellaceae	Prevotella	0	NA	NA	0	0
otu_444_V1V3	LOW	NA	NA	Saliva	Bacteroidetes(100);Bacteroidia(100);Bacteroidales(100);Prevotellaceae(100);Prevotella(100)	Prevotellaceae	Prevotella	0	NA	NA	0	0
otu_452_V1V3	LOW	NA	NA	Saliva	Fusobacteria(100);Fusobacteria(100);Fusobacteriales(100);Leptotrichiaceae(100);Sneathia(91)	Leptotrichiaceae	NA	0	NA	NA	0	0
otu_463_V3V5	LOW	NA	NA	Saliva	Tenericutes(100);Mollicutes(100);Mycoplasmatales(100);Mycoplasmataceae(100);Mycoplasma(100)	Mycoplasmataceae	Mycoplasma	0	NA	NA	0	0
otu_483_V3V5	LOW	NA	NA	Saliva	Bacteroidetes(100);Bacteroidia(100);Bacteroidales(100);Prevotellaceae(100);Prevotella(100)	Prevotellaceae	Prevotella	0	NA	NA	0	0
otu_515_V1V3	LOW	NA	NA	Saliva	Tenericutes(100);Mollicutes(100);Mycoplasmatales(100);Mycoplasmataceae(100);Mycoplasma(100)	Mycoplasmataceae	Mycoplasma	0	NA	NA	0	0
otu_693_V1V3	LOW	NA	NA	Saliva	Bacteroidetes(100);Bacteroidia(100);Bacteroidales(100);Prevotellaceae(100);Prevotella(100)	Prevotellaceae	Prevotella	0	NA	NA	0	0
otu_718_V3V5	LOW	NA	NA	Saliva	Bacteroidetes(99);Bacteroidia(54);Bacteroidales(54);Rikenellaceae(3);Rikenella(29)	Rikenellaceae	NA	0	NA	NA	0	0
otu_722_V1V3	LOW	NA	NA	Saliva	Spirochaetes(100);Spirochaetes(100);Spirochaetales(100);Spirochaetaceae(100);Treponema(100)	Spirochaetaceae	Treponema	0	NA	NA	0	0
otu_788_V3V5	LOW	NA	NA	Saliva	SR1(100);SR1_genera_incertae_sedis(100)	NA	NA	0	NA	NA	0	0
otu_806_V3V5	LOW	NA	NA	Saliva	Proteobacteria(100);Gammaproteobacteria(100);Pasteurellales(100);Pasteurellaceae(100);Aggregatibacter(100)	Pasteurellaceae	Aggregatibacter	0	NA	NA	0	0
otu_840_V1V3	LOW	NA	NA	Saliva	Firmicutes(79);Erysipelotrichi(42);Erysipelotrichales(42);Erysipelotrichaceae(42);Solobacterium(16)	Acholeplasmataceae	Acholeplasma	0	NA	NA	0	0
otu_872_V3V5	LOW	NA	NA	Saliva	Firmicutes(100);Clostridia(100);Clostridiales(100);Eubacteriaceae(100);Eubacterium(100)	NA	NA	0	NA	NA	0	0
otu_879_V1V3	LOW	NA	NA	Saliva	Firmicutes(100);Clostridia(100);Clostridiales(100);Incertae Sedis XIII(89);Anaerovorax(89)	NA	NA	0	NA	NA	0	0
otu_921_V3V5	LOW	NA	NA	Saliva	Spirochaetes(98);Spirochaetes(98);Spirochaetales(98);Spirochaetaceae(98);Treponema(98)	Spirochaetaceae	Treponema	0	NA	NA	0	0
otu_939_V3V5	LOW	NA	NA	Saliva	Tenericutes(6);Mollicutes(6);Acholeplasmatales(37);Acholeplasmataceae(37);Acholeplasma(37)	Acholeplasmataceae	Acholeplasma	0	NA	NA	0	0
otu_808_V3V5	LOW	NA	NA	Saliva	Bacteroidetes(100);Bacteroidia(100);Bacteroidales(100);Bacteroidales_incertae_sedis(100);Phocaeicola(100)	NA	NA	0	NA	NA	0	0
otu_893_V3V5	LOW	NA	NA	Saliva	Root(100);Bacteria(99);Bacteroidetes(92);Sphingobacteria(6);Sphingobacteriales(6);Sphingobacteriaceae(32);Pseudosphingobacterium(28)	NA	NA	0	NA	NA	0	0
otu_1026_V3V5	LOW	NA	NA	R_Retroauricular crease	Proteobacteria(83);Alphaproteobacteria(52);Rickettsiales(22);Anaplasmataceae(22);Anaplasma(22)	0319-6G20	NA	0	NA	NA	0	0
otu_1049_V3V5	LOW	NA	NA	R_Retroauricular crease	Proteobacteria(100);Alphaproteobacteria(100);Sphingomonadales(100);Sphingomonadaceae(100);Sandaracinobacter(94)	Sphingomonadaceae	Sandaracinobacter	0	NA	NA	0	0
otu_1107_V3V5	LOW	NA	NA	R_Retroauricular crease	Actinobacteria(100);Actinobacteria(100);Actinobacteridae(100);Actinomycetales(100);Corynebacterineae(100);Corynebacteriaceae(95);Corynebacterium(95)	Corynebacteriaceae	Corynebacterium	0	NA	NA	0	0
otu_408_V3V5	LOW	NA	NA	R_Retroauricular crease	Firmicutes(100);Bacilli(100);Bacillales(100);Staphylococcaceae(100);Staphylococcus(100)	Staphylococcaceae	Staphylococcus	0	NA	NA	0	0
otu_979_V3V5	LOW	NA	NA	R_Retroauricular crease	Actinobacteria(100);Actinobacteria(100);Actinobacteridae(100);Actinomycetales(100);Corynebacterineae(100);Corynebacteriaceae(100);Turicella(100)	Corynebacteriaceae	Turicella	0	NA	NA	0	0
otu_1017_V1V3	LOW	NA	NA	R_Antecubital fossa	Proteobacteria(100);Alphaproteobacteria(100);Caulobacterales(100);Caulobacteraceae(100);Brevundimonas(100)	Caulobacteraceae	Brevundimonas	0	NA	NA	0	0
otu_1025_V1V3	LOW	NA	NA	R_Antecubital fossa	Actinobacteria(100);Actinobacteria(100);Actinobacteridae(100);Actinomycetales(100);Propionibacterineae(100);Nocardioidaceae(100);Nocardioides(100)	Nocardioidaceae	Nocardioides	0	NA	NA	0	0
otu_1031_V3V5	LOW	NA	NA	R_Antecubital fossa	Proteobacteria(100);Alphaproteobacteria(100);Rhodospirillales(100);Acetobacteraceae(100);Roseomonas(100)	Acetobacteraceae	Roseomonas	0	NA	NA	0	0
otu_1068_V3V5	LOW	NA	NA	R_Antecubital fossa	Firmicutes(100);Bacilli(100);Bacillales(100);Bacillaceae(100);Anoxybacillus(72)	Bacillaceae	Anoxybacillus	0	NA	NA	0	0
otu_1126_V3V5	LOW	NA	NA	R_Antecubital fossa	Actinobacteria(100);Actinobacteria(100);Actinobacteridae(100);Actinomycetales(100);Micrococcineae(100);Microbacteriaceae(100);Zimmermannella(23)	Microbacteriaceae	Pseudoclavibacter	0	NA	NA	0	0
otu_1141_V3V5	LOW	NA	NA	R_Antecubital fossa	Cyanobacteria(100);Cyanobacteria(100);Family I(97);GpI(97)	FamilyII	Chroococcidiopsis	0	NA	NA	0	0
otu_1155_V3V5	LOW	NA	NA	R_Antecubital fossa	Proteobacteria(100);Alphaproteobacteria(100);Rhodospirillales(100);Acetobacteraceae(100);Craurococcus(45)	Acetobacteraceae	Craurococcus	0	NA	NA	0	0
otu_1163_V1V3	LOW	NA	NA	R_Antecubital fossa	Bacteroidetes(100);Bacteroidia(100);Bacteroidales(100);Porphyromonadaceae(100);Porphyromonas(100)	Porphyromonadaceae	Porphyromonas	0	NA	NA	0	0
otu_1168_V3V5	LOW	NA	NA	R_Antecubital fossa	Proteobacteria(100);Alphaproteobacteria(100);Rhizobiales(100);Bradyrhizobiaceae(100);Afipia(81)	Bradyrhizobiaceae	Bradyrhizobium	0	NA	NA	0	0
otu_1196_V3V5	LOW	NA	NA	R_Antecubital fossa	Cyanobacteria(100);Cyanobacteria(100);Family I(92);GpI(92)	NA	NA	0	NA	NA	0	0
otu_1217_V3V5	LOW	NA	NA	R_Antecubital fossa	Proteobacteria(100);Betaproteobacteria(100);Burkholderiales(100);Burkholderiaceae(100);Ralstonia(100)	Burkholderiaceae	Ralstonia	0	NA	NA	0	0
otu_1252_V1V3	LOW	NA	NA	R_Antecubital fossa	Proteobacteria(100);Gammaproteobacteria(100);Enterobacteriales(100);Enterobacteriaceae(100);Serratia(99)	Enterobacteriaceae	Serratia	0	NA	NA	0	0
otu_1255_V1V3	LOW	NA	NA	R_Antecubital fossa	Cyanobacteria(100);Cyanobacteria(100);Family IX(46);GpIX(46)	FamilyII	Chroococcidiopsis	0	NA	NA	0	0
otu_1297_V1V3	LOW	NA	NA	R_Antecubital fossa	Deinococcus-Thermus(100);Deinococci(100);Deinococcales(100);Deinococcaceae(100);Deinococcus(100)	Deinococcaceae	Deinococcus	0	NA	NA	0	0
otu_1340_V1V3	LOW	NA	NA	R_Antecubital fossa	Cyanobacteria(100);Cyanobacteria(100);Family I(91);GpI(91)	FamilyII	Chroococcidiopsis	0	NA	NA	0	0
otu_174_V3V5	LOW	NA	NA	R_Antecubital fossa	Firmicutes(100);Bacilli(100);Bacillales(100);Bacillaceae(100);Bacillus(100)	Bacillaceae	Bacillus	0	NA	NA	0	0
otu_175_V3V5	LOW	NA	NA	R_Antecubital fossa	Proteobacteria(100);Gammaproteobacteria(100);Pseudomonadales(100);Pseudomonadaceae(100);Pseudomonas(100)	Pseudomonadaceae	Pseudomonas	0	NA	NA	0	0
otu_187_V3V5	LOW	NA	NA	R_Antecubital fossa	Firmicutes(100);Bacilli(100);Bacillales(100);Listeriaceae(100);Listeria(100)	Listeriaceae	Listeria	0	NA	NA	0	0
otu_289_V3V5	LOW	NA	NA	R_Antecubital fossa	Proteobacteria(100);Alphaproteobacteria(100);Rhodobacterales(100);Rhodobacteraceae(100);Rhodobacter(100)	Rhodobacteraceae	Rhodobacter	0	NA	NA	0	0
otu_364_V3V5	LOW	NA	NA	R_Antecubital fossa	Proteobacteria(100);Gammaproteobacteria(100);Enterobacteriales(100);Enterobacteriaceae(100);Providencia(100)	Enterobacteriaceae	Providencia	0	NA	NA	0	0
otu_368_V3V5	LOW	NA	NA	R_Antecubital fossa	Proteobacteria(100);Gammaproteobacteria(100);Pseudomonadales(100);Pseudomonadaceae(100);Pseudomonas(100)	Pseudomonadaceae	Pseudomonas	0	NA	NA	0	0
otu_377_V3V5	LOW	NA	NA	R_Antecubital fossa	Actinobacteria(100);Actinobacteria(100);Actinobacteridae(100);Actinomycetales(100);Micrococcineae(100);Intrasporangiaceae(100);Janibacter(100)	Intrasporangiaceae	Janibacter	0	NA	NA	0	0
otu_392_V1V3	LOW	NA	NA	R_Antecubital fossa	Proteobacteria(100);Alphaproteobacteria(100);Sphingomonadales(100);Sphingomonadaceae(100);Sphingomonas(100)	Sphingomonadaceae	Sphingomonas	0	NA	NA	0	0
otu_458_V3V5	LOW	NA	NA	R_Antecubital fossa	Proteobacteria(100);Alphaproteobacteria(100);Rhizobiales(100);Rhizobiaceae(100);Rhizobium(100)	Rhizobiaceae	Rhizobium	0	NA	NA	0	0
otu_465_V1V3	LOW	NA	NA	R_Antecubital fossa	Actinobacteria(100);Actinobacteria(100);Actinobacteridae(100);Actinomycetales(100);Corynebacterineae(64);Nocardiaceae(63);Rhodococcus(37)	Frankiaceae	Frankia	0	NA	NA	0	0
otu_473_V1V3	LOW	NA	NA	R_Antecubital fossa	Cyanobacteria(100);Cyanobacteria(100);Chloroplast(100);Streptophyta(100)	NA	NA	0	NA	NA	0	0
otu_489_V1V3	LOW	NA	NA	R_Antecubital fossa	Bacteroidetes(100);Flavobacteria(100);Flavobacteriales(100);Flavobacteriaceae(100);Cloacibacterium(97)	Flavobacteriaceae	Cloacibacterium	0	NA	NA	0	0
otu_565_V3V5	LOW	NA	NA	R_Antecubital fossa	Actinobacteria(100);Actinobacteria(100);Actinobacteridae(100);Actinomycetales(100);Micrococcineae(100);Dermabacteraceae(100);Dermabacter(78)	Dermabacteraceae	Dermabacter	0	NA	NA	0	0
otu_581_V1V3	LOW	NA	NA	R_Antecubital fossa	Proteobacteria(100);Betaproteobacteria(100);Burkholderiales(100);Oxalobacteraceae(100);Janthinobacterium(100)	Oxalobacteraceae	Massilia	0	NA	NA	0	0
otu_596_V3V5	LOW	NA	NA	R_Antecubital fossa	Actinobacteria(100);Actinobacteria(100);Actinobacteridae(100);Actinomycetales(100);Corynebacterineae(100);Corynebacteriaceae(100);Corynebacterium(100)	Corynebacteriaceae	Corynebacterium	0	NA	NA	0	0
otu_607_V1V3	LOW	NA	NA	R_Antecubital fossa	Firmicutes(100);Bacilli(100);Lactobacillales(100);Lactobacillaceae(100);Lactobacillus(100)	Lactobacillaceae	Lactobacillus	0	NA	NA	0	0
otu_639_V3V5	LOW	NA	NA	R_Antecubital fossa	Proteobacteria(100);Gammaproteobacteria(100);Pseudomonadales(100);Moraxellaceae(100);Acinetobacter(100)	Moraxellaceae	Acinetobacter	0	NA	NA	0	0
otu_645_V1V3	LOW	NA	NA	R_Antecubital fossa	Proteobacteria(100);Betaproteobacteria(100);Burkholderiales(100);Comamonadaceae(100);Roseateles(100)	Comamonadaceae	Roseateles	0	NA	NA	0	0
otu_672_V1V3	LOW	NA	NA	R_Antecubital fossa	Proteobacteria(100);Betaproteobacteria(100);Burkholderiales(100);Oxalobacteraceae(100);Massilia(100)	Oxalobacteraceae	Massilia	0	NA	NA	0	0
otu_704_V1V3	LOW	NA	NA	R_Antecubital fossa	Firmicutes(100);Bacilli(100);Lactobacillales(100);Streptococcaceae(100);Lactococcus(100)	Streptococcaceae	Lactococcus	0	NA	NA	0	0
otu_724_V1V3	LOW	NA	NA	R_Antecubital fossa	Proteobacteria(100);Gammaproteobacteria(100);Pseudomonadales(100);Moraxellaceae(100);Enhydrobacter(100)	Moraxellaceae	Moraxella	0	NA	NA	0	0
otu_741_V3V5	LOW	NA	NA	R_Antecubital fossa	Proteobacteria(100);Gammaproteobacteria(100);Pseudomonadales(100);Moraxellaceae(100);Acinetobacter(100)	Moraxellaceae	Acinetobacter	0	NA	NA	0	0
otu_746_V3V5	LOW	NA	NA	R_Antecubital fossa	Actinobacteria(100);Actinobacteria(100);Actinobacteridae(100);Actinomycetales(100);Micrococcineae(100);Micrococcaceae(100);Kocuria(100)	Micrococcaceae	Kocuria	0	NA	NA	0	0
otu_755_V1V3	LOW	NA	NA	R_Antecubital fossa	Actinobacteria(100);Actinobacteria(100);Actinobacteridae(100);Actinomycetales(100);Corynebacterineae(100);Corynebacteriaceae(100);Corynebacterium(100)	Corynebacteriaceae	Corynebacterium	0	NA	NA	0	0
otu_763_V3V5	LOW	NA	NA	R_Antecubital fossa	Proteobacteria(100);Alphaproteobacteria(100);Rhizobiales(100);Methylobacteriaceae(100);Methylobacterium(100)	Methylobacteriaceae	Methylobacterium	0	NA	NA	0	0
otu_764_V1V3	LOW	NA	NA	R_Antecubital fossa	Proteobacteria(100);Gammaproteobacteria(100);Pseudomonadales(100);Moraxellaceae(100);Acinetobacter(100)	Moraxellaceae	Acinetobacter	0	NA	NA	0	0
otu_811_V3V5	LOW	NA	NA	R_Antecubital fossa	Proteobacteria(100);Alphaproteobacteria(100);Sphingomonadales(100);Sphingomonadaceae(100);Sphingomonas(100)	Sphingomonadaceae	Sphingomonas	0	NA	NA	0	0
otu_837_V3V5	LOW	NA	NA	R_Antecubital fossa	Firmicutes(100);Bacilli(100);Lactobacillales(100);Aerococcaceae(100);Eremococcus(57)	Aerococcaceae	Eremococcus	0	NA	NA	0	0
otu_857_V3V5	LOW	NA	NA	R_Antecubital fossa	Proteobacteria(100);Alphaproteobacteria(100);Caulobacterales(100);Caulobacteraceae(100);Brevundimonas(100)	Caulobacteraceae	Brevundimonas	0	NA	NA	0	0
otu_87_V3V5	LOW	NA	NA	R_Antecubital fossa	Deinococcus-Thermus(100);Deinococci(100);Deinococcales(100);Deinococcaceae(100);Deinococcus(100)	Deinococcaceae	Deinococcus	0	NA	NA	0	0
otu_881_V3V5	LOW	NA	NA	R_Antecubital fossa	Proteobacteria(100);Gammaproteobacteria(100);Pseudomonadales(100);Pseudomonadaceae(100);Pseudomonas(99)	Pseudomonadaceae	Pseudomonas	0	NA	NA	0	0
otu_903_V1V3	LOW	NA	NA	R_Antecubital fossa	Actinobacteria(100);Actinobacteria(100);Actinobacteridae(100);Actinomycetales(100);Corynebacterineae(100);Corynebacteriaceae(100);Corynebacterium(100)	Corynebacteriaceae	Corynebacterium	0	NA	NA	0	0
otu_966_V3V5	LOW	NA	NA	R_Antecubital fossa	Proteobacteria(100);Alphaproteobacteria(100);Rhodobacterales(100);Rhodobacteraceae(100);Paracoccus(100)	Rhodobacteraceae	Paracoccus	0	NA	NA	0	0
otu_251_V1V3	LOW	NA	NA	Posterior fornix	Firmicutes(100);Bacilli(100);Lactobacillales(100);Lactobacillaceae(100);Lactobacillus(100)	Lactobacillaceae	Lactobacillus	0	NA	NA	0	0
otu_933_V3V5	LOW	NA	NA	Posterior fornix	Firmicutes(100);Bacilli(100);Lactobacillales(100);Lactobacillaceae(100);Lactobacillus(100)	Lactobacillaceae	Lactobacillus	0	NA	NA	0	0
otu_115_V1V3	LOW	NA	NA	Palatine Tonsils	Bacteroidetes(100);Bacteroidia(100);Bacteroidales(100);Porphyromonadaceae(100);Porphyromonas(100)	Porphyromonadaceae	Porphyromonas	0	NA	NA	0	0
otu_1272_V1V3	LOW	NA	NA	Palatine Tonsils	Bacteroidetes(95);Flavobacteria(59);Flavobacteriales(59);Cryomorphaceae(55);Sediminitomix(23)	WCHB1-69	NA	0	NA	NA	0	0
otu_1294_V1V3	LOW	NA	NA	Palatine Tonsils	Actinobacteria(100);Actinobacteria(100);Coriobacteridae(100);Coriobacteriales(100);Coriobacterineae(100);Coriobacteriaceae(100);Slackia(100)	Coriobacteriaceae	Slackia	0	NA	NA	0	0
otu_1313_V1V3	LOW	NA	NA	Palatine Tonsils	Firmicutes(100);Erysipelotrichi(99);Erysipelotrichales(99);Erysipelotrichaceae(99);Sharpea(99)	Erysipelotrichaceae	Eggerthia	0	NA	NA	0	0
otu_168_V3V5	LOW	NA	NA	Palatine Tonsils	Firmicutes(100);Clostridia(100);Clostridiales(100);Incertae Sedis XIII(100);Mogibacterium(100)	NA	NA	0	NA	NA	0	0
otu_231_V3V5	LOW	NA	NA	Palatine Tonsils	Firmicutes(99);Clostridia(99);Clostridiales(99);Peptococcaceae(89);Peptococcaceae 1(89);Peptococcus(89)	Peptococcaceae	Peptococcus	0	NA	NA	0	0
otu_276_V3V5	LOW	NA	NA	Palatine Tonsils	Firmicutes(100);Clostridia(100);Clostridiales(100);Peptostreptococcaceae(91);Filifactor(85)	Peptostreptococcaceae	Filifactor	0	NA	NA	0	0
otu_310_V1V3	LOW	NA	NA	Palatine Tonsils	Firmicutes(100);Clostridia(100);Clostridiales(100);Veillonellaceae(100);Selenomonas(7)	Veillonellaceae	NA	0	NA	NA	0	0
otu_455_V3V5	LOW	NA	NA	Palatine Tonsils	Bacteroidetes(100);Bacteroidia(35);Bacteroidales(35);Rikenellaceae(22);Rikenella(22)	WCHB1-69	NA	0	NA	NA	0	0
otu_458_V1V3	LOW	NA	NA	Palatine Tonsils	Actinobacteria(100);Actinobacteria(100);Coriobacteridae(100);Coriobacteriales(100);Coriobacterineae(100);Coriobacteriaceae(100);Atopobium(100)	Coriobacteriaceae	Atopobium	0	NA	NA	0	0
otu_495_V3V5	LOW	NA	NA	Palatine Tonsils	Tenericutes(100);Mollicutes(100);Mycoplasmatales(100);Mycoplasmataceae(100);Mycoplasma(100)	Mycoplasmataceae	Mycoplasma	0	NA	NA	0	0
otu_528_V1V3	LOW	NA	NA	Palatine Tonsils	Bacteroidetes(100);Bacteroidia(100);Bacteroidales(100);Porphyromonadaceae(100);Porphyromonas(100)	Porphyromonadaceae	Porphyromonas	0	NA	NA	0	0
otu_538_V3V5	LOW	NA	NA	Palatine Tonsils	Firmicutes(100);Clostridia(100);Clostridiales(100);Lachnospiraceae(100);Catonella(100)	Lachnospiraceae	Catonella	0	NA	NA	0	0
otu_545_V1V3	LOW	NA	NA	Palatine Tonsils	Fusobacteria(100);Fusobacteria(100);Fusobacteriales(100);Fusobacteriaceae(100);Fusobacterium(100)	Fusobacteriaceae	Fusobacterium	0	NA	NA	0	0
otu_614_V1V3	LOW	NA	NA	Palatine Tonsils	Firmicutes(98);Clostridia(98);Clostridiales(96);Peptostreptococcaceae(78);Filifactor(77)	Peptostreptococcaceae	Filifactor	0	NA	NA	0	0
otu_647_V3V5	LOW	NA	NA	Palatine Tonsils	Spirochaetes(100);Spirochaetes(100);Spirochaetales(100);Spirochaetaceae(100);Treponema(100)	Spirochaetaceae	Treponema	0	NA	NA	0	0
otu_684_V1V3	LOW	NA	NA	Palatine Tonsils	Spirochaetes(99);Spirochaetes(99);Spirochaetales(99);Spirochaetaceae(98);Treponema(98)	Spirochaetaceae	Treponema	0	NA	NA	0	0
otu_703_V3V5	LOW	NA	NA	Palatine Tonsils	Fusobacteria(100);Fusobacteria(100);Fusobacteriales(100);Fusobacteriaceae(100);Fusobacterium(100)	Fusobacteriaceae	Fusobacterium	0	NA	NA	0	0
otu_761_V1V3	LOW	NA	NA	Palatine Tonsils	Spirochaetes(100);Spirochaetes(100);Spirochaetales(100);Spirochaetaceae(100);Treponema(100)	Spirochaetaceae	Treponema	0	NA	NA	0	0
otu_764_V3V5	LOW	NA	NA	Palatine Tonsils	Firmicutes(79);Clostridia(78);Clostridiales(74);Ruminococcaceae(19);Fastidiosipila(16)	vadinBB60	NA	0	NA	NA	0	0
otu_773_V3V5	LOW	NA	NA	Palatine Tonsils	Fusobacteria(100);Fusobacteria(100);Fusobacteriales(100);Leptotrichiaceae(100);Streptobacillus(91)	Leptotrichiaceae	NA	0	NA	NA	0	0
otu_79_V3V5	LOW	NA	NA	Palatine Tonsils	Firmicutes(100);Clostridia(100);Clostridiales(100);Lachnospiraceae(100);Catonella(100)	Lachnospiraceae	Catonella	0	NA	NA	0	0
otu_797_V3V5	LOW	NA	NA	Palatine Tonsils	Firmicutes(100);Clostridia(100);Clostridiales(100);Eubacteriaceae(100);Eubacterium(100)	NA	NA	0	NA	NA	0	0
otu_818_V1V3	LOW	NA	NA	Palatine Tonsils	Actinobacteria(100);Actinobacteria(100);Actinobacteridae(100);Actinomycetales(100);Actinomycineae(100);Actinomycetaceae(100);Actinomyces(100)	Actinomycetaceae	Actinomyces	0	NA	NA	0	0
otu_858_V3V5	LOW	NA	NA	Palatine Tonsils	Bacteroidetes(100);Bacteroidia(5);Bacteroidales(5);Porphyromonadaceae(36);Tannerella(9)	Rikenellaceae	NA	0	NA	NA	0	0
otu_861_V1V3	LOW	NA	NA	Palatine Tonsils	Proteobacteria(100);Epsilonproteobacteria(100);Campylobacterales(100);Campylobacteraceae(100);Campylobacter(100)	Campylobacteraceae	Campylobacter	0	NA	NA	0	0
otu_870_V1V3	LOW	NA	NA	Palatine Tonsils	Bacteroidetes(100);Bacteroidia(100);Bacteroidales(100);Prevotellaceae(100);Prevotella(100)	Prevotellaceae	Prevotella	0	NA	NA	0	0
otu_885_V1V3	LOW	NA	NA	Palatine Tonsils	Firmicutes(100);Clostridia(100);Clostridiales(100);Lachnospiraceae(100);Catonella(100)	Lachnospiraceae	Catonella	0	NA	NA	0	0
otu_901_V1V3	LOW	NA	NA	Palatine Tonsils	Proteobacteria(100);Betaproteobacteria(100);Neisseriales(100);Neisseriaceae(100);Kingella(100)	Neisseriaceae	NA	0	NA	NA	0	0
otu_1119_V3V5	LOW	NA	NA	Palatine Tonsils	Fusobacteria(100);Fusobacteria(100);Fusobacteriales(100);Leptotrichiaceae(100);Sneathia(82)	NA	NA	0	NA	NA	0	0
otu_1288_V1V3	LOW	NA	NA	Palatine Tonsils	Fusobacteria(100);Fusobacteria(100);Fusobacteriales(100);Fusobacteriaceae(100);Fusobacterium(100)	NA	NA	0	NA	NA	0	0
otu_1290_V1V3	LOW	NA	NA	Palatine Tonsils	Bacteroidetes(100);Bacteroidia(100);Bacteroidales(100);Prevotellaceae(100);Prevotella(100)	NA	NA	0	NA	NA	0	0
otu_1323_V1V3	LOW	NA	NA	Palatine Tonsils	Bacteroidetes(100);Bacteroidia(100);Bacteroidales(100);Prevotellaceae(100);Prevotella(100)	NA	NA	0	NA	NA	0	0
otu_313_V1V3	LOW	NA	NA	Mid vagina	Proteobacteria(100);Gammaproteobacteria(100);Xanthomonadales(100);Xanthomonadaceae(100);Stenotrophomonas(93)	Xanthomonadaceae	Stenotrophomonas	0	NA	NA	0	0
otu_339_V1V3	LOW	NA	NA	Mid vagina	Firmicutes(100);Clostridia(100);Clostridiales(100);Clostridiaceae(100);Clostridiaceae 1(100);Clostridium(99)	NA	NA	0	NA	NA	0	0
otu_453_V3V5	LOW	NA	NA	Mid vagina	Firmicutes(100);Bacilli(100);Lactobacillales(100);Aerococcaceae(100);Aerococcus(100)	Aerococcaceae	Aerococcus	0	NA	NA	0	0
otu_521_V3V5	LOW	NA	NA	Mid vagina	Firmicutes(100);Clostridia(100);Clostridiales(100);Veillonellaceae(100);Veillonella(100)	Veillonellaceae	Veillonella	0	NA	NA	0	0
otu_644_V3V5	LOW	NA	NA	Mid vagina	Synergistetes(100);Synergistia(100);Synergistales(100);Synergistaceae(100);Jonquetella(100)	Synergistaceae	Jonquetella	0	NA	NA	0	0
otu_783_V1V3	LOW	NA	NA	Mid vagina	Synergistetes(100);Synergistia(100);Synergistales(100);Synergistaceae(100);Jonquetella(100)	Veillonellaceae	Dialister	0	NA	NA	0	0
otu_868_V1V3	LOW	NA	NA	Mid vagina	Firmicutes(100);Bacilli(100);Lactobacillales(100);Lactobacillaceae(100);Lactobacillus(100)	Lactobacillaceae	Lactobacillus	0	NA	NA	0	0
otu_852_V3V5	LOW	NA	NA	Mid vagina	Firmicutes(100);Bacilli(100);Lactobacillales(100);Lactobacillaceae(99);Lactobacillus(98)	NA	NA	0	NA	NA	0	0
otu_108_V1V3	LOW	NA	NA	L_Retroauricular crease	Proteobacteria(100);Deltaproteobacteria(100);Desulfuromonadales(100);Geobacteraceae(100);Geobacter(100)	Geobacteraceae	Geobacter	0	NA	NA	0	0
otu_1134_V1V3	LOW	NA	NA	L_Retroauricular crease	Actinobacteria(100);Actinobacteria(100);Actinobacteridae(100);Actinomycetales(100);Propionibacterineae(100);Propionibacteriaceae(100);Propionibacterium(100)	Propionibacteriaceae	Propionibacterium	0	NA	NA	0	0
otu_149_V1V3	LOW	NA	NA	L_Retroauricular crease	Cyanobacteria(100);Cyanobacteria(100);Chloroplast(100);Streptophyta(100)	NA	NA	0	NA	NA	0	0
otu_454_V3V5	LOW	NA	NA	L_Retroauricular crease	Actinobacteria(100);Actinobacteria(100);Actinobacteridae(100);Actinomycetales(100);Propionibacterineae(100);Propionibacteriaceae(100);Propionibacterium(100)	Propionibacteriaceae	Propionibacterium	0	NA	NA	0	0
otu_1002_V3V5	LOW	NA	NA	L_Antecubital fossa	Proteobacteria(100);Gammaproteobacteria(100);Pseudomonadales(100);Pseudomonadaceae(100);Pseudomonas(100)	Pseudomonadaceae	Pseudomonas	0	NA	NA	0	0
otu_1004_V1V3	LOW	NA	NA	L_Antecubital fossa	Actinobacteria(100);Actinobacteria(100);Actinobacteridae(100);Actinomycetales(100);Micrococcineae(100);Dermabacteraceae(100);Dermabacter(100)	Dermabacteraceae	Dermabacter	0	NA	NA	0	0
otu_1021_V1V3	LOW	NA	NA	L_Antecubital fossa	Actinobacteria(100);Actinobacteria(100);Actinobacteridae(100);Actinomycetales(100);Propionibacterineae(100);Propionibacteriaceae(100);Propionibacterium(100)	Propionibacteriaceae	Propionibacterium	0	NA	NA	0	0
otu_1023_V1V3	LOW	NA	NA	L_Antecubital fossa	Actinobacteria(100);Actinobacteria(100);Actinobacteridae(100);Actinomycetales(100);Corynebacterineae(100);Corynebacteriaceae(100);Corynebacterium(100)	Corynebacteriaceae	NA	0	NA	NA	0	0
otu_1055_V3V5	LOW	NA	NA	L_Antecubital fossa	Actinobacteria(100);Actinobacteria(100);Actinobacteridae(100);Actinomycetales(100);Propionibacterineae(100);Nocardioidaceae(100);Nocardioides(100)	Nocardioidaceae	Nocardioides	0	NA	NA	0	0
otu_1088_V1V3	LOW	NA	NA	L_Antecubital fossa	Proteobacteria(100);Alphaproteobacteria(100);Rhodobacterales(100);Rhodobacteraceae(100);Rubellimicrobium(100)	Rhodobacteraceae	Rubellimicrobium	0	NA	NA	0	0
otu_1090_V1V3	LOW	NA	NA	L_Antecubital fossa	Actinobacteria(100);Actinobacteria(100);Actinobacteridae(100);Actinomycetales(100);Frankineae(100);Geodermatophilaceae(100);Modestobacter(100)	Geodermatophilaceae	Modestobacter	0	NA	NA	0	0
otu_1095_V3V5	LOW	NA	NA	L_Antecubital fossa	Proteobacteria(100);Alphaproteobacteria(100);Rhodobacterales(100);Rhodobacteraceae(100);Rubellimicrobium(99)	Rhodobacteraceae	Rubellimicrobium	0	NA	NA	0	0
otu_1096_V3V5	LOW	NA	NA	L_Antecubital fossa	Actinobacteria(100);Actinobacteria(100);Actinobacteridae(100);Actinomycetales(100);Propionibacterineae(100);Nocardioidaceae(100);Marmoricola(92)	Nocardioidaceae	Marmoricola	0	NA	NA	0	0
otu_1131_V1V3	LOW	NA	NA	L_Antecubital fossa	Actinobacteria(100);Actinobacteria(100);Actinobacteridae(100);Actinomycetales(100);Corynebacterineae(100);Corynebacteriaceae(100);Corynebacterium(100)	Corynebacteriaceae	Corynebacterium	0	NA	NA	0	0
otu_1133_V1V3	LOW	NA	NA	L_Antecubital fossa	Proteobacteria(100);Gammaproteobacteria(100);Xanthomonadales(100);Xanthomonadaceae(100);Xanthomonas(100)	Xanthomonadaceae	Xanthomonas	0	NA	NA	0	0
otu_1154_V1V3	LOW	NA	NA	L_Antecubital fossa	Bacteroidetes(100);Flavobacteria(100);Flavobacteriales(100);Flavobacteriaceae(100);Chryseobacterium(100)	Flavobacteriaceae	Chryseobacterium	0	NA	NA	0	0
otu_1172_V3V5	LOW	NA	NA	L_Antecubital fossa	Actinobacteria(100);Actinobacteria(100);Actinobacteridae(100);Actinomycetales(100);Frankineae(100);Geodermatophilaceae(100);Geodermatophilus(9)	Geodermatophilaceae	Geodermatophilus	0	NA	NA	0	0
otu_1186_V3V5	LOW	NA	NA	L_Antecubital fossa	Proteobacteria(58);Alphaproteobacteria(35);Sphingomonadales(3);Sphingomonadaceae(3);Sandaracinobacter(1)	mitochondria	NA	0	NA	NA	0	0
otu_1241_V1V3	LOW	NA	NA	L_Antecubital fossa	Proteobacteria(100);Alphaproteobacteria(100);Rhodospirillales(100);Acetobacteraceae(100);Belnapia(99)	Acetobacteraceae	Belnapia	0	NA	NA	0	0
otu_1285_V1V3	LOW	NA	NA	L_Antecubital fossa	Proteobacteria(100);Alphaproteobacteria(100);Rhizobiales(100);Methylobacteriaceae(100);Methylobacterium(100)	Methylobacteriaceae	Methylobacterium	0	NA	NA	0	0
otu_1329_V1V3	LOW	NA	NA	L_Antecubital fossa	Actinobacteria(100);Actinobacteria(100);Actinobacteridae(100);Actinomycetales(100);Micrococcineae(95);Brevibacteriaceae(89);Brevibacterium(89)	Brevibacteriaceae	Brevibacterium	0	NA	NA	0	0
otu_1397_V1V3	LOW	NA	NA	L_Antecubital fossa	Proteobacteria(100);Betaproteobacteria(100);Burkholderiales(100);Burkholderiaceae(100);Ralstonia(100)	Burkholderiaceae	Ralstonia	0	NA	NA	0	0
otu_181_V1V3	LOW	NA	NA	L_Antecubital fossa	Firmicutes(100);Bacilli(100);Bacillales(100);Bacillaceae(100);Bacillus(100)	Bacillaceae	Bacillus	0	NA	NA	0	0
otu_182_V1V3	LOW	NA	NA	L_Antecubital fossa	Firmicutes(100);Bacilli(100);Bacillales(100);Listeriaceae(100);Listeria(100)	Listeriaceae	Listeria	0	NA	NA	0	0
otu_186_V1V3	LOW	NA	NA	L_Antecubital fossa	Proteobacteria(100);Gammaproteobacteria(100);Pseudomonadales(100);Moraxellaceae(100);Enhydrobacter(100)	Moraxellaceae	Enhydrobacter	0	NA	NA	0	0
otu_191_V1V3	LOW	NA	NA	L_Antecubital fossa	Actinobacteria(100);Actinobacteria(100);Actinobacteridae(100);Actinomycetales(100);Corynebacterineae(100);Corynebacteriaceae(100);Corynebacterium(100)	Corynebacteriaceae	Corynebacterium	0	NA	NA	0	0
otu_197_V1V3	LOW	NA	NA	L_Antecubital fossa	Actinobacteria(100);Actinobacteria(100);Actinobacteridae(100);Actinomycetales(100);Corynebacterineae(99);Corynebacteriaceae(99);Corynebacterium(98)	Corynebacteriaceae	Corynebacterium	0	NA	NA	0	0
otu_251_V3V5	LOW	NA	NA	L_Antecubital fossa	Cyanobacteria(100);Cyanobacteria(100);Chloroplast(100);Streptophyta(100)	NA	NA	0	NA	NA	0	0
otu_261_V3V5	LOW	NA	NA	L_Antecubital fossa	Actinobacteria(100);Actinobacteria(100);Actinobacteridae(100);Actinomycetales(100);Micrococcineae(100);Micrococcaceae(100);Micrococcus(100)	Micrococcaceae	Micrococcus	0	NA	NA	0	0
otu_270_V3V5	LOW	NA	NA	L_Antecubital fossa	Proteobacteria(98);Gammaproteobacteria(98);Pseudomonadales(79);Moraxellaceae(79);Enhydrobacter(75)	Moraxellaceae	Moraxella	0	NA	NA	0	0
otu_272_V1V3	LOW	NA	NA	L_Antecubital fossa	Actinobacteria(100);Actinobacteria(100);Actinobacteridae(100);Actinomycetales(100);Corynebacterineae(100);Corynebacteriaceae(100);Corynebacterium(100)	Corynebacteriaceae	Corynebacterium	0	NA	NA	0	0
otu_290_V1V3	LOW	NA	NA	L_Antecubital fossa	Proteobacteria(100);Gammaproteobacteria(100);Pseudomonadales(100);Moraxellaceae(100);Acinetobacter(100)	Moraxellaceae	Acinetobacter	0	NA	NA	0	0
otu_302_V3V5	LOW	NA	NA	L_Antecubital fossa	Proteobacteria(100);Betaproteobacteria(100);Burkholderiales(100);Comamonadaceae(100);Delftia(83)	Comamonadaceae	Delftia	0	NA	NA	0	0
otu_317_V1V3	LOW	NA	NA	L_Antecubital fossa	Proteobacteria(100);Betaproteobacteria(100);Burkholderiales(100);Comamonadaceae(100);Delftia(100)	Comamonadaceae	Delftia	0	NA	NA	0	0
otu_343_V1V3	LOW	NA	NA	L_Antecubital fossa	Proteobacteria(100);Alphaproteobacteria(100);Rhodobacterales(100);Rhodobacteraceae(100);Rhodobacter(100)	Rhodobacteraceae	Rhodobacter	0	NA	NA	0	0
otu_374_V1V3	LOW	NA	NA	L_Antecubital fossa	Proteobacteria(100);Alphaproteobacteria(100);Caulobacterales(57);Caulobacteraceae(57);Asticcacaulis(57)	Sphingomonadaceae	Sphingomonas	0	NA	NA	0	0
otu_503_V1V3	LOW	NA	NA	L_Antecubital fossa	Cyanobacteria(100);Cyanobacteria(100);Chloroplast(100);Streptophyta(100)	NA	NA	0	NA	NA	0	0
otu_554_V1V3	LOW	NA	NA	L_Antecubital fossa	Proteobacteria(100);Gammaproteobacteria(100);Pseudomonadales(100);Pseudomonadaceae(100);Pseudomonas(100)	Pseudomonadaceae	Pseudomonas	0	NA	NA	0	0
otu_570_V1V3	LOW	NA	NA	L_Antecubital fossa	Actinobacteria(100);Actinobacteria(100);Actinobacteridae(100);Actinomycetales(100);Corynebacterineae(100);Corynebacteriaceae(100);Corynebacterium(100)	Corynebacteriaceae	Corynebacterium	0	NA	NA	0	0
otu_695_V3V5	LOW	NA	NA	L_Antecubital fossa	Actinobacteria(100);Actinobacteria(100);Actinobacteridae(100);Actinomycetales(100);Frankineae(100);Geodermatophilaceae(100);Blastococcus(100)	Intrasporangiaceae	Oryzihumus	0	NA	NA	0	0
otu_711_V1V3	LOW	NA	NA	L_Antecubital fossa	Actinobacteria(100);Actinobacteria(100);Actinobacteridae(100);Actinomycetales(100);Corynebacterineae(100);Corynebacteriaceae(100);Corynebacterium(100)	Corynebacteriaceae	Corynebacterium	0	NA	NA	0	0
otu_726_V3V5	LOW	NA	NA	L_Antecubital fossa	Proteobacteria(100);Alphaproteobacteria(100);Sphingomonadales(100);Erythrobacteraceae(44);Erythrobacter(37)	Sphingomonadaceae	Novosphingobium	0	NA	NA	0	0
otu_805_V1V3	LOW	NA	NA	L_Antecubital fossa	Firmicutes(100);Clostridia(100);Clostridiales(100);Incertae Sedis XI(100);Anaerococcus(100)	NA	NA	0	NA	NA	0	0
otu_809_V3V5	LOW	NA	NA	L_Antecubital fossa	Actinobacteria(100);Actinobacteria(100);Actinobacteridae(100);Actinomycetales(100);Corynebacterineae(100);Dietziaceae(100);Dietzia(100)	Dietziaceae	Dietzia	0	NA	NA	0	0
otu_848_V1V3	LOW	NA	NA	L_Antecubital fossa	Firmicutes(100);Bacilli(100);Bacillales(100);Bacillaceae(100);Bacillus(100)	Bacillaceae	Bacillus	0	NA	NA	0	0
otu_874_V3V5	LOW	NA	NA	L_Antecubital fossa	Actinobacteria(100);Actinobacteria(100);Actinobacteridae(100);Actinomycetales(100);Corynebacterineae(100);Corynebacteriaceae(100);Corynebacterium(100)	Corynebacteriaceae	Corynebacterium	0	NA	NA	0	0
otu_886_V1V3	LOW	NA	NA	L_Antecubital fossa	Bacteroidetes(100);Flavobacteria(100);Flavobacteriales(100);Flavobacteriaceae(100);Chryseobacterium(99)	Flavobacteriaceae	Chryseobacterium	0	NA	NA	0	0
otu_914_V1V3	LOW	NA	NA	L_Antecubital fossa	Cyanobacteria(99);Cyanobacteria(99);Family I(79);GpI(79)	NA	NA	0	NA	NA	0	0
otu_920_V1V3	LOW	NA	NA	L_Antecubital fossa	Proteobacteria(100);Betaproteobacteria(100);Burkholderiales(100);Burkholderiales_incertae_sedis(100);Aquabacterium(100)	Comamonadaceae	Aquabacterium	0	NA	NA	0	0
otu_974_V3V5	LOW	NA	NA	L_Antecubital fossa	Proteobacteria(100);Gammaproteobacteria(100);Pseudomonadales(100);Pseudomonadaceae(100);Pseudomonas(99)	Pseudomonadaceae	Pseudomonas	0	NA	NA	0	0
otu_1291_V1V3	LOW	NA	NA	L_Antecubital fossa	Chloroflexi(99);Thermomicrobia(99);Sphaerobacteridae(67);Sphaerobacterales(67);Sphaerobacterineae(67);Sphaerobacteraceae(67);Sphaerobacter(67)	NA	NA	0	NA	NA	0	0
otu_143_V1V3	LOW	NA	NA	L_Antecubital fossa	Actinobacteria(100);Actinobacteria(100);Actinobacteridae(100);Actinomycetales(100);Corynebacterineae(100);Corynebacteriaceae(100);Corynebacterium(100)	NA	NA	0	NA	NA	0	0
otu_1034_V1V3	LOW	NA	NA	Keratinized gingiva	Firmicutes(100);Bacilli(100);Lactobacillales(100);Streptococcaceae(100);Streptococcus(100)	Streptococcaceae	Streptococcus	0	NA	NA	0	0
otu_1063_V1V3	LOW	NA	NA	Keratinized gingiva	Proteobacteria(100);Gammaproteobacteria(100);Pasteurellales(100);Pasteurellaceae(100);Haemophilus(6)	Pasteurellaceae	Actinobacillus	0	NA	NA	0	0
otu_1433_V1V3	LOW	NA	NA	Keratinized gingiva	Firmicutes(100);Bacilli(100);Lactobacillales(100);Streptococcaceae(100);Streptococcus(100)	Streptococcaceae	Streptococcus	0	NA	NA	0	0
otu_1439_V1V3	LOW	NA	NA	Keratinized gingiva	Firmicutes(100);Bacilli(100);Lactobacillales(100);Streptococcaceae(100);Streptococcus(100)	Streptococcaceae	Streptococcus	0	NA	NA	0	0
otu_389_V1V3	LOW	NA	NA	Keratinized gingiva	Proteobacteria(100);Gammaproteobacteria(100);Pasteurellales(100);Pasteurellaceae(100);Haemophilus(100)	Pasteurellaceae	Haemophilus	0	NA	NA	0	0
otu_434_V1V3	LOW	NA	NA	Keratinized gingiva	Bacteroidetes(100);Bacteroidia(100);Bacteroidales(100);Prevotellaceae(99);Prevotella(99)	Prevotellaceae	Prevotella	0	NA	NA	0	0
otu_509_V3V5	LOW	NA	NA	Keratinized gingiva	Firmicutes(100);Bacilli(100);Lactobacillales(100);Streptococcaceae(100);Streptococcus(100)	Streptococcaceae	Streptococcus	0	NA	NA	0	0
otu_577_V3V5	LOW	NA	NA	Keratinized gingiva	Proteobacteria(100);Betaproteobacteria(100);Neisseriales(100);Neisseriaceae(100);Neisseria(100)	Neisseriaceae	Neisseria	0	NA	NA	0	0
otu_947_V1V3	LOW	NA	NA	Keratinized gingiva	Firmicutes(100);Clostridia(100);Clostridiales(100);Lachnospiraceae(88);Coprococcus(24)	Lachnospiraceae	Johnsonella	0	NA	NA	0	0
otu_220_V1V3	LOW	NA	NA	Hard palate	Bacteroidetes(100);Bacteroidia(100);Bacteroidales(100);Prevotellaceae(100);Prevotella(100)	Prevotellaceae	Prevotella	0	NA	NA	0	0
otu_1159_V3V5	LOW	NA	NA	Hard palate	Proteobacteria(100);Betaproteobacteria(100);Neisseriales(100);Neisseriaceae(100);Simonsiella(62)	NA	NA	0	NA	NA	0	0
otu_1333_V1V3	LOW	NA	NA	Hard palate	Proteobacteria(100);Betaproteobacteria(100);Neisseriales(100);Neisseriaceae(100);Simonsiella(68)	NA	NA	0	NA	NA	0	0
otu_1428_V1V3	LOW	NA	NA	Hard palate	Firmicutes(100);Bacilli(100);Lactobacillales(100);Streptococcaceae(100);Streptococcus(100)	NA	NA	0	NA	NA	0	0
otu_904_V1V3	LOW	NA	NA	Hard palate	Proteobacteria(99);Gammaproteobacteria(99);Pseudomonadales(9);Moraxellaceae(9);Moraxella(71)	NA	NA	0	NA	NA	0	0
otu_102_V1V3	LOW	NA	NA	Buccal mucosa	Proteobacteria(100);Gammaproteobacteria(100);Pasteurellales(100);Pasteurellaceae(100);Haemophilus(63)	Pasteurellaceae	Actinobacillus	0	NA	NA	0	0
otu_1080_V1V3	LOW	NA	NA	Buccal mucosa	Firmicutes(100);Bacilli(100);Lactobacillales(100);Streptococcaceae(100);Streptococcus(100)	Streptococcaceae	Streptococcus	0	NA	NA	0	0
otu_112_V1V3	LOW	NA	NA	Buccal mucosa	Firmicutes(100);Bacilli(100);Lactobacillales(100);Streptococcaceae(100);Streptococcus(100)	Streptococcaceae	Streptococcus	0	NA	NA	0	0
otu_1245_V1V3	LOW	NA	NA	Buccal mucosa	Firmicutes(100);Bacilli(100);Bacillales(100);Staphylococcaceae(100);Gemella(100)	NA	NA	0	NA	NA	0	0
otu_1425_V1V3	LOW	NA	NA	Buccal mucosa	Firmicutes(100);Bacilli(100);Lactobacillales(100);Streptococcaceae(100);Streptococcus(100)	Streptococcaceae	Streptococcus	0	NA	NA	0	0
otu_578_V1V3	LOW	NA	NA	Buccal mucosa	Actinobacteria(100);Actinobacteria(100);Actinobacteridae(100);Actinomycetales(100);Propionibacterineae(100);Propionibacteriaceae(100);Propionibacterium(100)	Propionibacteriaceae	Propionibacterium	0	NA	NA	0	0
otu_1168_V1V3	LOW	NA	NA	Anterior nares	Firmicutes(100);Bacilli(100);Bacillales(100);Staphylococcaceae(100);Staphylococcus(100)	Staphylococcaceae	Staphylococcus	0	NA	NA	0	0
otu_1177_V3V5	LOW	NA	NA	Anterior nares	Actinobacteria(100);Actinobacteria(100);Actinobacteridae(100);Actinomycetales(100);Corynebacterineae(100);Corynebacteriaceae(100);Corynebacterium(100)	Corynebacteriaceae	Corynebacterium	0	NA	NA	0	0
otu_129_V1V3	LOW	NA	NA	Anterior nares	Firmicutes(100);Clostridia(100);Clostridiales(100);Incertae Sedis XI(100);Anaerococcus(100)	NA	NA	0	NA	NA	0	0
otu_1409_V1V3	LOW	NA	NA	Anterior nares	Actinobacteria(100);Actinobacteria(100);Actinobacteridae(100);Actinomycetales(100);Micrococcineae(100);Micrococcaceae(100);Arthrobacter(100)	Micrococcaceae	Arthrobacter	0	NA	NA	0	0
otu_150_V1V3	LOW	NA	NA	Anterior nares	Proteobacteria(100);Gammaproteobacteria(100);Pseudomonadales(100);Moraxellaceae(100);Moraxella(100)	Moraxellaceae	Moraxella	0	NA	NA	0	0
otu_235_V3V5	LOW	NA	NA	Anterior nares	Proteobacteria(100);Gammaproteobacteria(100);Pseudomonadales(100);Moraxellaceae(100);Moraxella(100)	Moraxellaceae	Moraxella	0	NA	NA	0	0
otu_292_V1V3	LOW	NA	NA	Anterior nares	Firmicutes(100);Bacilli(100);Bacillales(100);Staphylococcaceae(100);Staphylococcus(100)	Staphylococcaceae	Staphylococcus	0	NA	NA	0	0
otu_344_V1V3	LOW	NA	NA	Anterior nares	Proteobacteria(100);Betaproteobacteria(100);Neisseriales(94);Neisseriaceae(94);Simonsiella(77)	Neisseriaceae	NA	0	NA	NA	0	0
otu_364_V1V3	LOW	NA	NA	Anterior nares	Proteobacteria(88);Gammaproteobacteria(4);Pasteurellales(18);Pasteurellaceae(18);Nicoletella(18)	mitochondria	NA	0	NA	NA	0	0
otu_450_V1V3	LOW	NA	NA	Anterior nares	Proteobacteria(100);Gammaproteobacteria(100);Pseudomonadales(100);Moraxellaceae(100);Moraxella(100)	Moraxellaceae	Moraxella	0	NA	NA	0	0
otu_477_V3V5	LOW	NA	NA	Anterior nares	Proteobacteria(100);Betaproteobacteria(100);Neisseriales(97);Neisseriaceae(97);Stenoxybacter(46)	Neisseriaceae	NA	0	NA	NA	0	0
otu_53_V3V5	LOW	NA	NA	Anterior nares	Proteobacteria(100);Deltaproteobacteria(100);Desulfuromonadales(100);Geobacteraceae(100);Geobacter(100)	Geobacteraceae	Geobacter	0	NA	NA	0	0
otu_552_V1V3	LOW	NA	NA	Anterior nares	Firmicutes(100);Clostridia(100);Clostridiales(100);Incertae Sedis XI(100);Anaerococcus(100)	NA	NA	0	NA	NA	0	0
otu_578_V3V5	LOW	NA	NA	Anterior nares	Firmicutes(100);Clostridia(100);Clostridiales(100);Veillonellaceae(99);Anaeroglobus(42)	Veillonellaceae	Negativicoccus	0	NA	NA	0	0
otu_741_V1V3	LOW	NA	NA	Anterior nares	Firmicutes(100);Bacilli(100);Bacillales(100);Staphylococcaceae(100);Staphylococcus(100)	Staphylococcaceae	Staphylococcus	0	NA	NA	0	0
otu_745_V1V3	LOW	NA	NA	Anterior nares	Actinobacteria(100);Actinobacteria(100);Actinobacteridae(100);Actinomycetales(100);Corynebacterineae(100);Corynebacteriaceae(100);Corynebacterium(100)	Corynebacteriaceae	Corynebacterium	0	NA	NA	0	0
otu_760_V3V5	LOW	NA	NA	Anterior nares	Firmicutes(100);Bacilli(100);Lactobacillales(100);Lactobacillaceae(100);Lactobacillus(100)	Lactobacillaceae	Lactobacillus	0	NA	NA	0	0
otu_767_V1V3	LOW	NA	NA	Anterior nares	Firmicutes(100);Clostridia(99);Clostridiales(99);Veillonellaceae(99);Allisonella(62)	Veillonellaceae	Negativicoccus	0	NA	NA	0	0
otu_814_V3V5	LOW	NA	NA	Anterior nares	Cyanobacteria(100);Cyanobacteria(100);Chloroplast(100);Streptophyta(99)	NA	NA	0	NA	NA	0	0
otu_858_V1V3	LOW	NA	NA	Anterior nares	Firmicutes(100);Clostridia(100);Clostridiales(100);Incertae Sedis XI(100);Anaerococcus(100)	NA	NA	0	NA	NA	0	0
otu_864_V3V5	LOW	NA	NA	Anterior nares	Proteobacteria(6);Deltaproteobacteria(1);Myxococcales(5);Nannocystineae(5);Nannocystaceae(5);Plesiocystis(5)	mitochondria	NA	0	NA	NA	0	0
otu_189_V1V3	MEDIUM	NA	NA	Vaginal introitus	Proteobacteria(100);Betaproteobacteria(100);Burkholderiales(100);Oxalobacteraceae(100);Herbaspirillum(100)	Oxalobacteraceae	Herbaspirillum	0	NA	NA	0	0
otu_297_V1V3	MEDIUM	NA	NA	Vaginal introitus	Firmicutes(100);Clostridia(100);Clostridiales(100);Veillonellaceae(100);Dialister(100)	Veillonellaceae	Dialister	0	NA	NA	0	0
otu_455_V1V3	MEDIUM	NA	NA	Vaginal introitus	Proteobacteria(100);Alphaproteobacteria(100);Sphingomonadales(100);Sphingomonadaceae(100);Sphingobium(69)	Sphingomonadaceae	Sphingobium	0	NA	NA	0	0
otu_826_V1V3	MEDIUM	NA	NA	Vaginal introitus	Bacteroidetes(100);Flavobacteria(100);Flavobacteriales(100);Flavobacteriaceae(100);Elizabethkingia(100)	Flavobacteriaceae	Elizabethkingia	0	NA	NA	0	0
otu_1005_V1V3	MEDIUM	NA	NA	Tongue dorsum	Firmicutes(100);Bacilli(100);Lactobacillales(100);Streptococcaceae(100);Streptococcus(100)	Streptococcaceae	Streptococcus	0	NA	NA	0	0
otu_1150_V1V3	MEDIUM	NA	NA	Tongue dorsum	Firmicutes(100);Bacilli(100);Lactobacillales(100);Streptococcaceae(100);Streptococcus(100)	Streptococcaceae	Streptococcus	0	NA	NA	0	0
otu_1282_V1V3	MEDIUM	NA	NA	Tongue dorsum	Firmicutes(100);Bacilli(100);Lactobacillales(100);Streptococcaceae(100);Streptococcus(100)	Streptococcaceae	Streptococcus	0	NA	NA	0	0
otu_322_V3V5	MEDIUM	NA	NA	Tongue dorsum	Bacteroidetes(98);Flavobacteria(74);Flavobacteriales(74);Flavobacteriaceae(74);Weeksella(74)	Prevotellaceae	Alloprevotella	0	NA	NA	0	0
otu_347_V1V3	MEDIUM	NA	NA	Tongue dorsum	Bacteroidetes(100);Bacteroidia(100);Bacteroidales(100);Prevotellaceae(100);Prevotella(100)	Prevotellaceae	Prevotella	0	NA	NA	0	0
otu_421_V1V3	MEDIUM	NA	NA	Tongue dorsum	Bacteroidetes(100);Bacteroidia(100);Bacteroidales(100);Prevotellaceae(100);Prevotella(100)	Prevotellaceae	Prevotella	0	NA	NA	0	0
otu_639_V1V3	MEDIUM	NA	NA	Tongue dorsum	Bacteroidetes(100);Bacteroidia(100);Bacteroidales(100);Porphyromonadaceae(100);Porphyromonas(100)	Porphyromonadaceae	Porphyromonas	0	NA	NA	0	0
otu_838_V1V3	MEDIUM	NA	NA	Tongue dorsum	Actinobacteria(100);Actinobacteria(100);Actinobacteridae(100);Actinomycetales(100);Actinomycineae(100);Actinomycetaceae(100);Actinomyces(100)	Actinomycetaceae	Actinomyces	0	NA	NA	0	0
otu_1028_V1V3	MEDIUM	NA	NA	Tongue dorsum	Actinobacteria(100);Actinobacteria(100);Actinobacteridae(100);Actinomycetales(100);Actinomycineae(100);Actinomycetaceae(100);Actinomyces(100)	NA	NA	0	NA	NA	0	0
otu_1035_V1V3	MEDIUM	NA	NA	Tongue dorsum	Firmicutes(100);Bacilli(100);Lactobacillales(100);Carnobacteriaceae(100);Granulicatella(100)	NA	NA	0	NA	NA	0	0
otu_177_V3V5	MEDIUM	NA	NA	Tongue dorsum	Firmicutes(100);Clostridia(100);Clostridiales(100);Lachnospiraceae(99);Coprococcus(39)	NA	NA	0	NA	NA	0	0
otu_337_V3V5	MEDIUM	NA	NA	Tongue dorsum	Firmicutes(100);Clostridia(100);Clostridiales(100);Lachnospiraceae(94);Johnsonella(26)	NA	NA	0	NA	NA	0	0
otu_488_V3V5	MEDIUM	NA	NA	Tongue dorsum	Proteobacteria(100);Epsilonproteobacteria(100);Campylobacterales(100);Campylobacteraceae(100);Campylobacter(100)	NA	NA	0	NA	NA	0	0
otu_500_V3V5	MEDIUM	NA	NA	Tongue dorsum	Actinobacteria(100);Actinobacteria(100);Actinobacteridae(100);Actinomycetales(100);Actinomycineae(97);Actinomycetaceae(97);Actinomyces(97)	NA	NA	0	NA	NA	0	0
otu_682_V3V5	MEDIUM	NA	NA	Tongue dorsum	Firmicutes(100);Clostridia(100);Clostridiales(100);Lachnospiraceae(100);Oribacterium(100)	NA	NA	0	NA	NA	0	0
otu_245_V3V5	MEDIUM	NA	NA	Throat	Fusobacteria(100);Fusobacteria(100);Fusobacteriales(100);Leptotrichiaceae(100);Leptotrichia(100)	Leptotrichiaceae	Leptotrichia	0	NA	NA	0	0
otu_300_V3V5	MEDIUM	NA	NA	Throat	Firmicutes(100);Clostridia(100);Clostridiales(100);Lachnospiraceae(100);Butyrivibrio(100)	Lachnospiraceae	Butyrivibrio	0	NA	NA	0	0
otu_461_V1V3	MEDIUM	NA	NA	Throat	Firmicutes(100);Clostridia(100);Clostridiales(100);Lachnospiraceae(100);Butyrivibrio(89)	Lachnospiraceae	NA	0	NA	NA	0	0
otu_193_V3V5	MEDIUM	NA	NA	Supragingival plaque	Bacteroidetes(100);Flavobacteria(100);Flavobacteriales(100);Flavobacteriaceae(100);Capnocytophaga(97)	Flavobacteriaceae	Capnocytophaga	0	NA	NA	0	0
otu_244_V1V3	MEDIUM	NA	NA	Supragingival plaque	Bacteroidetes(100);Flavobacteria(100);Flavobacteriales(100);Flavobacteriaceae(99);Capnocytophaga(65)	Flavobacteriaceae	Capnocytophaga	0	NA	NA	0	0
otu_249_V1V3	MEDIUM	NA	NA	Supragingival plaque	Proteobacteria(100);Betaproteobacteria(100);Burkholderiales(100);Comamonadaceae(97);Ramlibacter(25)	Comamonadaceae	Comamonas	0	NA	NA	0	0
otu_254_V3V5	MEDIUM	NA	NA	Supragingival plaque	Bacteroidetes(100);Flavobacteria(100);Flavobacteriales(100);Flavobacteriaceae(100);Cloacibacterium(19)	Flavobacteriaceae	Bergeyella	0	NA	NA	0	0
otu_265_V1V3	MEDIUM	NA	NA	Supragingival plaque	Actinobacteria(100);Actinobacteria(100);Actinobacteridae(100);Actinomycetales(100);Corynebacterineae(97);Corynebacteriaceae(95);Corynebacterium(93)	Corynebacteriaceae	Corynebacterium	0	NA	NA	0	0
otu_285_V1V3	MEDIUM	NA	NA	Supragingival plaque	Bacteroidetes(100);Flavobacteria(100);Flavobacteriales(100);Flavobacteriaceae(100);Capnocytophaga(100)	Flavobacteriaceae	Capnocytophaga	0	NA	NA	0	0
otu_304_V1V3	MEDIUM	NA	NA	Supragingival plaque	Proteobacteria(100);Betaproteobacteria(100);Neisseriales(100);Neisseriaceae(100);Kingella(100)	Neisseriaceae	Kingella	0	NA	NA	0	0
otu_333_V1V3	MEDIUM	NA	NA	Supragingival plaque	Actinobacteria(100);Actinobacteria(100);Actinobacteridae(100);Actinomycetales(100);Actinomycineae(100);Actinomycetaceae(100);Actinomyces(100)	Actinomycetaceae	Actinomyces	0	NA	NA	0	0
otu_390_V1V3	MEDIUM	NA	NA	Supragingival plaque	Actinobacteria(100);Actinobacteria(100);Actinobacteridae(100);Actinomycetales(100);Corynebacterineae(100);Corynebacteriaceae(100);Corynebacterium(98)	Corynebacteriaceae	Corynebacterium	0	NA	NA	0	0
otu_400_V3V5	MEDIUM	NA	NA	Supragingival plaque	Proteobacteria(100);Gammaproteobacteria(100);Pasteurellales(100);Pasteurellaceae(100);Haemophilus(4)	Pasteurellaceae	Aggregatibacter	0	NA	NA	0	0
otu_521_V1V3	MEDIUM	NA	NA	Supragingival plaque	Bacteroidetes(100);Bacteroidia(100);Bacteroidales(100);Porphyromonadaceae(100);Porphyromonas(100)	Porphyromonadaceae	Porphyromonas	0	NA	NA	0	0
otu_525_V1V3	MEDIUM	NA	NA	Supragingival plaque	Bacteroidetes(100);Bacteroidia(100);Bacteroidales(100);Porphyromonadaceae(100);Porphyromonas(100)	Porphyromonadaceae	Porphyromonas	0	NA	NA	0	0
otu_548_V3V5	MEDIUM	NA	NA	Supragingival plaque	Proteobacteria(100);Betaproteobacteria(100);Neisseriales(100);Neisseriaceae(100);Neisseria(59)	Neisseriaceae	NA	0	NA	NA	0	0
otu_583_V1V3	MEDIUM	NA	NA	Supragingival plaque	Actinobacteria(99);Actinobacteria(99);Actinobacteridae(99);Actinomycetales(98);Micrococcineae(64);Promicromonosporaceae(46);Myceligenerans(43)	Actinomycetaceae	Actinobaculum	0	NA	NA	0	0
otu_795_V3V5	MEDIUM	NA	NA	Supragingival plaque	Actinobacteria(100);Actinobacteria(100);Actinobacteridae(100);Actinomycetales(100);Propionibacterineae(100);Propionibacteriaceae(100);Tessaracoccus(61)	Propionibacteriaceae	Propionibacterium	0	NA	NA	0	0
otu_340_V1V3	MEDIUM	NA	NA	Supragingival plaque	Fusobacteria(100);Fusobacteria(100);Fusobacteriales(100);Leptotrichiaceae(100);Leptotrichia(88)	NA	NA	0	NA	NA	0	0
otu_1085_V1V3	MEDIUM	NA	NA	Subgingival plaque	Actinobacteria(100);Actinobacteria(100);Actinobacteridae(100);Actinomycetales(100);Actinomycineae(100);Actinomycetaceae(100);Actinomyces(100)	Actinomycetaceae	Actinomyces	0	NA	NA	0	0
otu_1236_V1V3	MEDIUM	NA	NA	Subgingival plaque	Bacteroidetes(100);Flavobacteria(100);Flavobacteriales(100);Flavobacteriaceae(100);Capnocytophaga(100)	Flavobacteriaceae	Capnocytophaga	0	NA	NA	0	0
otu_130_V3V5	MEDIUM	NA	NA	Subgingival plaque	Actinobacteria(100);Actinobacteria(100);Actinobacteridae(100);Actinomycetales(100);Actinomycineae(76);Actinomycetaceae(76);Actinobaculum(71)	Actinomycetaceae	Actinobaculum	0	NA	NA	0	0
otu_206_V3V5	MEDIUM	NA	NA	Subgingival plaque	Bacteroidetes(100);Bacteroidia(100);Bacteroidales(100);Prevotellaceae(100);Prevotella(99)	Prevotellaceae	Prevotella	0	NA	NA	0	0
otu_207_V1V3	MEDIUM	NA	NA	Subgingival plaque	Bacteroidetes(100);Bacteroidia(100);Bacteroidales(100);Porphyromonadaceae(100);Porphyromonas(100)	Porphyromonadaceae	Porphyromonas	0	NA	NA	0	0
otu_226_V3V5	MEDIUM	NA	NA	Subgingival plaque	Firmicutes(100);Clostridia(100);Clostridiales(100);Lachnospiraceae(88);Coprococcus(23)	Lachnospiraceae	NA	0	NA	NA	0	0
otu_296_V1V3	MEDIUM	NA	NA	Subgingival plaque	Firmicutes(100);Clostridia(100);Clostridiales(100);Veillonellaceae(100);Selenomonas(74)	Veillonellaceae	Selenomonas	0	NA	NA	0	0
otu_336_V1V3	MEDIUM	NA	NA	Subgingival plaque	Bacteroidetes(100);Flavobacteria(100);Flavobacteriales(100);Flavobacteriaceae(100);Capnocytophaga(100)	Flavobacteriaceae	Capnocytophaga	0	NA	NA	0	0
otu_385_V1V3	MEDIUM	NA	NA	Subgingival plaque	Firmicutes(100);Clostridia(100);Clostridiales(100);Veillonellaceae(100);Centipeda(73)	Veillonellaceae	Selenomonas	0	NA	NA	0	0
otu_443_V1V3	MEDIUM	NA	NA	Subgingival plaque	Firmicutes(100);Clostridia(100);Clostridiales(100);Veillonellaceae(100);Selenomonas(91)	Veillonellaceae	Selenomonas	0	NA	NA	0	0
otu_449_V1V3	MEDIUM	NA	NA	Subgingival plaque	Fusobacteria(100);Fusobacteria(100);Fusobacteriales(100);Fusobacteriaceae(100);Fusobacterium(100)	Fusobacteriaceae	Fusobacterium	0	NA	NA	0	0
otu_478_V1V3	MEDIUM	NA	NA	Subgingival plaque	Spirochaetes(100);Spirochaetes(100);Spirochaetales(100);Spirochaetaceae(100);Treponema(100)	Spirochaetaceae	Treponema	0	NA	NA	0	0
otu_486_V1V3	MEDIUM	NA	NA	Subgingival plaque	Firmicutes(100);Clostridia(100);Clostridiales(100);Veillonellaceae(100);Schwartzia(92)	Veillonellaceae	Selenomonas	0	NA	NA	0	0
otu_488_V1V3	MEDIUM	NA	NA	Subgingival plaque	Firmicutes(100);Clostridia(100);Clostridiales(100);Veillonellaceae(100);Selenomonas(96)	Veillonellaceae	Selenomonas	0	NA	NA	0	0
otu_519_V3V5	MEDIUM	NA	NA	Subgingival plaque	Actinobacteria(100);Actinobacteria(100);Actinobacteridae(100);Actinomycetales(100);Actinomycineae(100);Actinomycetaceae(100);Actinomyces(100)	Actinomycetaceae	Actinomyces	0	NA	NA	0	0
otu_522_V1V3	MEDIUM	NA	NA	Subgingival plaque	Actinobacteria(100);Actinobacteria(100);Actinobacteridae(100);Actinomycetales(100);Actinomycineae(100);Actinomycetaceae(100);Actinomyces(100)	Actinomycetaceae	Actinomyces	0	NA	NA	0	0
otu_568_V3V5	MEDIUM	NA	NA	Subgingival plaque	Actinobacteria(100);Actinobacteria(100);Actinobacteridae(100);Actinomycetales(100);Actinomycineae(100);Actinomycetaceae(100);Actinomyces(100)	Actinomycetaceae	Actinomyces	0	NA	NA	0	0
otu_582_V1V3	MEDIUM	NA	NA	Subgingival plaque	Fusobacteria(100);Fusobacteria(100);Fusobacteriales(100);Leptotrichiaceae(100);Leptotrichia(100)	Leptotrichiaceae	Leptotrichia	0	NA	NA	0	0
otu_606_V1V3	MEDIUM	NA	NA	Subgingival plaque	Actinobacteria(100);Actinobacteria(100);Actinobacteridae(100);Actinomycetales(100);Actinomycineae(100);Actinomycetaceae(100);Actinomyces(100)	Actinomycetaceae	Actinomyces	0	NA	NA	0	0
otu_610_V1V3	MEDIUM	NA	NA	Subgingival plaque	Firmicutes(100);Clostridia(100);Clostridiales(100);Veillonellaceae(100);Schwartzia(96)	Veillonellaceae	Selenomonas	0	NA	NA	0	0
otu_614_V3V5	MEDIUM	NA	NA	Subgingival plaque	Firmicutes(100);Clostridia(100);Clostridiales(100);Veillonellaceae(100);Selenomonas(100)	Veillonellaceae	Selenomonas	0	NA	NA	0	0
otu_637_V3V5	MEDIUM	NA	NA	Subgingival plaque	Actinobacteria(100);Actinobacteria(100);Actinobacteridae(100);Actinomycetales(100);Actinomycineae(99);Actinomycetaceae(99);Actinomyces(99)	Actinomycetaceae	Actinomyces	0	NA	NA	0	0
otu_643_V1V3	MEDIUM	NA	NA	Subgingival plaque	Firmicutes(100);Clostridia(100);Clostridiales(100);Veillonellaceae(100);Selenomonas(100)	Veillonellaceae	Selenomonas	0	NA	NA	0	0
otu_657_V1V3	MEDIUM	NA	NA	Subgingival plaque	Firmicutes(100);Clostridia(100);Clostridiales(100);Veillonellaceae(100);Selenomonas(100)	Veillonellaceae	Selenomonas	0	NA	NA	0	0
otu_690_V1V3	MEDIUM	NA	NA	Subgingival plaque	Bacteroidetes(100);Bacteroidia(100);Bacteroidales(100);Porphyromonadaceae(100);Tannerella(7)	Porphyromonadaceae	Tannerella	0	NA	NA	0	0
otu_715_V1V3	MEDIUM	NA	NA	Subgingival plaque	Firmicutes(100);Clostridia(100);Clostridiales(100);Veillonellaceae(100);Selenomonas(97)	Veillonellaceae	Selenomonas	0	NA	NA	0	0
otu_721_V1V3	MEDIUM	NA	NA	Subgingival plaque	Spirochaetes(100);Spirochaetes(100);Spirochaetales(100);Spirochaetaceae(100);Treponema(100)	Spirochaetaceae	Treponema	0	NA	NA	0	0
otu_721_V3V5	MEDIUM	NA	NA	Subgingival plaque	Firmicutes(100);Clostridia(100);Clostridiales(100);Veillonellaceae(100);Schwartzia(89)	Veillonellaceae	Selenomonas	0	NA	NA	0	0
otu_794_V1V3	MEDIUM	NA	NA	Subgingival plaque	Firmicutes(100);Clostridia(100);Clostridiales(100);Veillonellaceae(100);Selenomonas(97)	Veillonellaceae	Selenomonas	0	NA	NA	0	0
otu_813_V1V3	MEDIUM	NA	NA	Subgingival plaque	Firmicutes(100);Clostridia(100);Clostridiales(100);Incertae Sedis XI(100);Parvimonas(100)	NA	NA	0	NA	NA	0	0
otu_1268_V1V3	MEDIUM	NA	NA	Subgingival plaque	Actinobacteria(100);Actinobacteria(100);Actinobacteridae(100);Actinomycetales(100);Actinomycineae(100);Actinomycetaceae(100);Actinomyces(100)	NA	NA	0	NA	NA	0	0
otu_267_V3V5	MEDIUM	NA	NA	Subgingival plaque	Firmicutes(100);Clostridia(100);Clostridiales(100);Veillonellaceae(100);Selenomonas(99)	NA	NA	0	NA	NA	0	0
otu_392_V3V5	MEDIUM	NA	NA	Subgingival plaque	Actinobacteria(100);Actinobacteria(100);Actinobacteridae(100);Actinomycetales(100);Actinomycineae(100);Actinomycetaceae(100);Actinomyces(100)	NA	NA	0	NA	NA	0	0
otu_1281_V1V3	MEDIUM	NA	NA	Saliva	Firmicutes(100);Clostridia(100);Clostridiales(100);Veillonellaceae(100);Selenomonas(58)	Veillonellaceae	Selenomonas	0	NA	NA	0	0
otu_144_V1V3	MEDIUM	NA	NA	Saliva	Bacteroidetes(100);Bacteroidia(100);Bacteroidales(100);Prevotellaceae(100);Prevotella(100)	Prevotellaceae	Prevotella	0	NA	NA	0	0
otu_144_V3V5	MEDIUM	NA	NA	Saliva	Bacteroidetes(100);Bacteroidia(100);Bacteroidales(100);Prevotellaceae(100);Prevotella(100)	Prevotellaceae	Prevotella	0	NA	NA	0	0
otu_170_V1V3	MEDIUM	NA	NA	Saliva	Bacteroidetes(100);Bacteroidia(100);Bacteroidales(100);Prevotellaceae(100);Prevotella(100)	Prevotellaceae	Prevotella	0	NA	NA	0	0
otu_277_V1V3	MEDIUM	NA	NA	Saliva	Bacteroidetes(100);Bacteroidia(100);Bacteroidales(100);Prevotellaceae(100);Prevotella(100)	Prevotellaceae	Prevotella	0	NA	NA	0	0
otu_290_V3V5	MEDIUM	NA	NA	Saliva	Firmicutes(9);Clostridia(9);Clostridiales(87);Lachnospiraceae(48);Johnsonella(33)	Peptostreptococcaceae	NA	0	NA	NA	0	0
otu_311_V3V5	MEDIUM	NA	NA	Saliva	Bacteroidetes(100);Bacteroidia(99);Bacteroidales(99);Prevotellaceae(99);Prevotella(99)	Prevotellaceae	Prevotella	0	NA	NA	0	0
otu_434_V3V5	MEDIUM	NA	NA	Saliva	Firmicutes(100);Clostridia(100);Clostridiales(100);Incertae Sedis XIII(91);Anaerovorax(88)	NA	NA	0	NA	NA	0	0
otu_438_V1V3	MEDIUM	NA	NA	Saliva	Bacteroidetes(100);Bacteroidia(100);Bacteroidales(100);Prevotellaceae(100);Prevotella(93)	Prevotellaceae	Prevotella	0	NA	NA	0	0
otu_535_V1V3	MEDIUM	NA	NA	Saliva	Firmicutes(100);Clostridia(100);Clostridiales(100);Veillonellaceae(100);Selenomonas(91)	Veillonellaceae	Selenomonas	0	NA	NA	0	0
otu_939_V1V3	MEDIUM	NA	NA	Saliva	Firmicutes(100);Clostridia(100);Clostridiales(100);Veillonellaceae(100);Selenomonas(72)	Veillonellaceae	Selenomonas	0	NA	NA	0	0
otu_440_V1V3	MEDIUM	NA	NA	Saliva	Firmicutes(100);Clostridia(100);Clostridiales(100);Veillonellaceae(100);Centipeda(83)	NA	NA	0	NA	NA	0	0
otu_309_V1V3	MEDIUM	NA	NA	R_Retroauricular crease	Firmicutes(100);Clostridia(100);Clostridiales(100);Incertae Sedis XI(100);Anaerococcus(100)	NA	NA	0	NA	NA	0	0
otu_476_V1V3	MEDIUM	NA	NA	R_Retroauricular crease	Actinobacteria(100);Actinobacteria(100);Actinobacteridae(100);Actinomycetales(100);Propionibacterineae(99);Propionibacteriaceae(99);Propionibacterium(99)	NA	NA	0	NA	NA	0	0
otu_162_V1V3	MEDIUM	NA	NA	R_Antecubital fossa	Actinobacteria(100);Actinobacteria(100);Actinobacteridae(100);Actinomycetales(100);Streptomycineae(26);Streptomycetaceae(26);Streptacidiphilus(19)	Streptomycetaceae	Streptomyces	0	NA	NA	0	0
otu_293_V3V5	MEDIUM	NA	NA	R_Antecubital fossa	Proteobacteria(100);Alphaproteobacteria(100);Caulobacterales(100);Caulobacteraceae(100);Brevundimonas(100)	Caulobacteraceae	Brevundimonas	0	NA	NA	0	0
otu_354_V1V3	MEDIUM	NA	NA	R_Antecubital fossa	Proteobacteria(100);Alphaproteobacteria(100);Sphingomonadales(100);Sphingomonadaceae(100);Sphingomonas(100)	Sphingomonadaceae	Sphingomonas	0	NA	NA	0	0
otu_366_V1V3	MEDIUM	NA	NA	R_Antecubital fossa	Actinobacteria(100);Actinobacteria(100);Actinobacteridae(100);Actinomycetales(100);Micrococcineae(100);Intrasporangiaceae(100);Janibacter(100)	Intrasporangiaceae	Janibacter	0	NA	NA	0	0
otu_464_V1V3	MEDIUM	NA	NA	R_Antecubital fossa	Proteobacteria(100);Alphaproteobacteria(100);Rhizobiales(100);Methylobacteriaceae(100);Methylobacterium(100)	Methylobacteriaceae	Methylobacterium	0	NA	NA	0	0
otu_596_V1V3	MEDIUM	NA	NA	R_Antecubital fossa	Proteobacteria(100);Alphaproteobacteria(100);Rhodobacterales(100);Rhodobacteraceae(100);Paracoccus(100)	Rhodobacteraceae	Paracoccus	0	NA	NA	0	0
otu_609_V3V5	MEDIUM	NA	NA	R_Antecubital fossa	Actinobacteria(100);Actinobacteria(100);Actinobacteridae(100);Actinomycetales(100);Micrococcineae(100);Microbacteriaceae(100);Leifsonia(81)	Micrococcaceae	Arthrobacter	0	NA	NA	0	0
otu_180_V1V3	MEDIUM	NA	NA	Palatine Tonsils	Bacteroidetes(100);Bacteroidia(100);Bacteroidales(100);Porphyromonadaceae(100);Porphyromonas(100)	Porphyromonadaceae	Porphyromonas	0	NA	NA	0	0
otu_227_V3V5	MEDIUM	NA	NA	Palatine Tonsils	Fusobacteria(100);Fusobacteria(100);Fusobacteriales(100);Leptotrichiaceae(100);Streptobacillus(94)	Leptotrichiaceae	NA	0	NA	NA	0	0
otu_333_V3V5	MEDIUM	NA	NA	Palatine Tonsils	Spirochaetes(100);Spirochaetes(100);Spirochaetales(100);Spirochaetaceae(100);Treponema(100)	Spirochaetaceae	Treponema	0	NA	NA	0	0
otu_368_V1V3	MEDIUM	NA	NA	Palatine Tonsils	Firmicutes(99);Clostridia(99);Clostridiales(99);Peptococcaceae(93);Peptococcaceae 1(93);Peptococcus(89)	Peptococcaceae	Peptococcus	0	NA	NA	0	0
otu_395_V1V3	MEDIUM	NA	NA	Palatine Tonsils	Fusobacteria(100);Fusobacteria(100);Fusobacteriales(100);Leptotrichiaceae(100);Streptobacillus(100)	Leptotrichiaceae	NA	0	NA	NA	0	0
otu_429_V1V3	MEDIUM	NA	NA	Palatine Tonsils	Fusobacteria(100);Fusobacteria(100);Fusobacteriales(100);Fusobacteriaceae(100);Fusobacterium(100)	Fusobacteriaceae	Fusobacterium	0	NA	NA	0	0
otu_58_V3V5	MEDIUM	NA	NA	Palatine Tonsils	Fusobacteria(100);Fusobacteria(100);Fusobacteriales(100);Leptotrichiaceae(100);Leptotrichia(100)	Leptotrichiaceae	Leptotrichia	0	NA	NA	0	0
otu_986_V3V5	MEDIUM	NA	NA	Palatine Tonsils	Bacteroidetes(100);Bacteroidia(100);Bacteroidales(100);Prevotellaceae(100);Prevotella(100)	Prevotellaceae	Prevotella	0	NA	NA	0	0
otu_830_V1V3	MEDIUM	NA	NA	Mid vagina	Proteobacteria(100);Alphaproteobacteria(100);Sphingomonadales(100);Sphingomonadaceae(100);Sphingomonas(87)	Sphingomonadaceae	Sphingomonas	0	NA	NA	0	0
otu_328_V1V3	MEDIUM	NA	NA	L_Antecubital fossa	Proteobacteria(100);Gammaproteobacteria(100);Pseudomonadales(100);Pseudomonadaceae(100);Pseudomonas(100)	Pseudomonadaceae	Pseudomonas	0	NA	NA	0	0
otu_360_V1V3	MEDIUM	NA	NA	L_Antecubital fossa	Proteobacteria(100);Betaproteobacteria(100);Burkholderiales(100);Comamonadaceae(100);Diaphorobacter(98)	Comamonadaceae	Diaphorobacter	0	NA	NA	0	0
otu_383_V1V3	MEDIUM	NA	NA	L_Antecubital fossa	Proteobacteria(100);Alphaproteobacteria(100);Rhizobiales(100);Rhizobiaceae(100);Rhizobium(100)	Rhizobiaceae	Rhizobium	0	NA	NA	0	0
otu_431_V1V3	MEDIUM	NA	NA	L_Antecubital fossa	Actinobacteria(100);Actinobacteria(100);Actinobacteridae(100);Actinomycetales(100);Corynebacterineae(100);Corynebacteriaceae(100);Corynebacterium(100)	NA	NA	0	NA	NA	0	0
otu_469_V3V5	MEDIUM	NA	NA	L_Antecubital fossa	Proteobacteria(100);Alphaproteobacteria(100);Rhodobacterales(100);Rhodobacteraceae(100);Paracoccus(100)	Rhodobacteraceae	Paracoccus	0	NA	NA	0	0
otu_577_V1V3	MEDIUM	NA	NA	L_Antecubital fossa	Proteobacteria(100);Alphaproteobacteria(100);Rhodobacterales(100);Rhodobacteraceae(100);Paracoccus(100)	Rhodobacteraceae	Paracoccus	0	NA	NA	0	0
otu_841_V1V3	MEDIUM	NA	NA	L_Antecubital fossa	Proteobacteria(100);Alphaproteobacteria(100);Sphingomonadales(100);Sphingomonadaceae(100);Novosphingobium(96)	Sphingomonadaceae	Novosphingobium	0	NA	NA	0	0
otu_225_V3V5	MEDIUM	NA	NA	Keratinized gingiva	Bacteroidetes(100);Flavobacteria(100);Flavobacteriales(100);Flavobacteriaceae(100);Epilithonimonas(23)	Flavobacteriaceae	Bergeyella	0	NA	NA	0	0
otu_232_V1V3	MEDIUM	NA	NA	Keratinized gingiva	Bacteroidetes(100);Flavobacteria(100);Flavobacteriales(100);Flavobacteriaceae(100);Cloacibacterium(28)	Flavobacteriaceae	Bergeyella	0	NA	NA	0	0
otu_516_V1V3	MEDIUM	NA	NA	Keratinized gingiva	Proteobacteria(100);Gammaproteobacteria(100);Pasteurellales(100);Pasteurellaceae(100);Haemophilus(7)	Pasteurellaceae	Haemophilus	0	NA	NA	0	0
otu_1292_V1V3	MEDIUM	NA	NA	Keratinized gingiva	Firmicutes(100);Bacilli(100);Lactobacillales(100);Streptococcaceae(100);Streptococcus(100)	NA	NA	0	NA	NA	0	0
otu_234_V3V5	MEDIUM	NA	NA	Hard palate	Proteobacteria(100);Betaproteobacteria(100);Neisseriales(100);Neisseriaceae(100);Alysiella(65)	Neisseriaceae	Alysiella	0	NA	NA	0	0
otu_487_V1V3	MEDIUM	NA	NA	Hard palate	Proteobacteria(100);Betaproteobacteria(100);Neisseriales(100);Neisseriaceae(100);Kingella(72)	Neisseriaceae	Alysiella	0	NA	NA	0	0
otu_995_V1V3	MEDIUM	NA	NA	Hard palate	Proteobacteria(100);Betaproteobacteria(100);Neisseriales(100);Neisseriaceae(100);Kingella(81)	Neisseriaceae	Alysiella	0	NA	NA	0	0
otu_416_V3V5	MEDIUM	NA	NA	Hard palate	Proteobacteria(100);Betaproteobacteria(100);Neisseriales(100);Neisseriaceae(100);Neisseria(78)	NA	NA	0	NA	NA	0	0
otu_147_V3V5	MEDIUM	NA	NA	Buccal mucosa	Bacteroidetes(100);Flavobacteria(100);Flavobacteriales(100);Flavobacteriaceae(100);Cloacibacterium(51)	NA	NA	0	NA	NA	0	0
otu_100_V3V5	MEDIUM	NA	NA	Anterior nares	Proteobacteria(100);Betaproteobacteria(100);Neisseriales(100);Neisseriaceae(100);Simonsiella(57)	Neisseriaceae	NA	0	NA	NA	0	0
otu_113_V1V3	MEDIUM	NA	NA	Anterior nares	Firmicutes(100);Clostridia(100);Clostridiales(100);Incertae Sedis XI(100);Anaerococcus(100)	NA	NA	0	NA	NA	0	0
otu_1205_V1V3	MEDIUM	NA	NA	Anterior nares	Actinobacteria(100);Actinobacteria(100);Actinobacteridae(100);Actinomycetales(100);Corynebacterineae(73);Corynebacteriaceae(38);Corynebacterium(37)	NA	NA	0	NA	NA	0	0
otu_184_V1V3	MEDIUM	NA	NA	Anterior nares	Actinobacteria(100);Actinobacteria(100);Actinobacteridae(100);Actinomycetales(100);Propionibacterineae(100);Propionibacteriaceae(100);Propionibacterium(100)	Propionibacteriaceae	Propionibacterium	0	NA	NA	0	0
otu_390_V3V5	MEDIUM	NA	NA	Anterior nares	Firmicutes(100);Clostridia(100);Clostridiales(100);Incertae Sedis XI(100);Anaerococcus(100)	NA	NA	0	NA	NA	0	0
otu_71_V3V5	MEDIUM	NA	NA	Anterior nares	Firmicutes(100);Clostridia(100);Clostridiales(100);Incertae Sedis XI(100);Anaerococcus(100)	NA	NA	0	NA	NA	0	0

## Sheet: MGS Nielsen et al
MGS:ID	Number of genes in the MGS	MetaHIT Sample Origin	MGS taxonomical annotation [2014]	MGS Taxa [2015]	Taxa gene alignment (%) [2015]	Taxa gene identity (%) [2015]	Taxa level [2015]	Detection frequency (%) in 396 MetaHIT stool samples [Nielsen et al]	Detection frequency (%) in 138 HMP stool samples	Fodor et al otu ID (Pearson >=0.65)	16S rRNA presence in genome (>=98% identity on >=200nt)	Number of HMP criteria passed (0=bad quality, 6=high quality)	Contigs number	Genome Size	Bacteria HMP core genes detected	Mean Coverage	Mean GC%	TNF Pearson	Number of pylogenetic marker detected (on the 40 from fetchMG)	Total COGs id	Potential Chimerism in genome
MGS:9	1992	V1.CD35-1	Blautia wexlerae (Ruminococcus sp. 5_1_39BFAA)	Blautia wexlerae Ruminococcus sp. 5_1_39BFAA	98.6	98.7	species	99.7	100	otu_200_V1V3		6	511	2874147	0.95	221.84	41.61	0.79	37	39	FALSE
MGS:6	2271	O2.UC34-2	Bacteroides vulgatus	Bacteroides vulgatus	99.4	99.4	species	99	100			5	406	3840332	0.73	438.03	41.72	0.78	27	27	FALSE
MGS:3	2450	MH0002	Bacteroides uniformis	Bacteroides uniformis	99.2	99.2	species	97	100	otu_26_V3V5 otu_1373_V1V3		5	371	4269566	0.74	64.94	45.21	0.69	22	23	FALSE
MGS:22	2630	MH0087	Bacteroides ovatus	Bacteroides ovatus CL02T12C04	99	98.7	species	95.7	100	otu_863_V3V5 otu_974_V1V3 otu_888_V3V5		5	581	5348539	0.68	181.42	41.87	0.77	18	18	FALSE
MGS:14	2530	MH0012	Odoribacter splanchnicus	Odoribacter splanchnicus DSM 20712	98.9	99.4	species	92.4	100	otu_182_V3V5 otu_235_V1V3		6	659	3969848	0.98	16.32	42.53	0.78	39	40	FALSE
MGS:21	2119	MH0013	Bacteroides caccae	Bacteroides caccae	99.7	99.6	species	79.3	100	otu_1017_V3V5		5	343	4504938	0.5	27.92	42.18	0.78	13	13	FALSE
MGS:98	2183	MH0073	-	Bacteroides massiliensis	99.2	99.4	species	45.2	100	otu_66_V1V3		5	397	3327956	0.67	84.45	41.29	0.78	20	25	FALSE
MGS:11	2474	V1.CD21-4	NA	Oscillibacter sp. KLE 1745	97.8	99.1	species	95.5	99	otu_16_V3V5 otu_293_V1V3 otu_260_V3V5 otu_475_V1V3 otu_640_V3V5 otu_1307_V1V3 otu_854_V3V5		4	857	2918113	0.95	20.21	59.68	0.76	NA	NA	FALSE
MGS:1	2915	V1.UC13-0	Subdoligranulum sp. 4_3_54A2FAA	Subdoligranulum sp. 4_3_54A2FAA	99.4	99.3	species	93.4	99	otu_1047_V3V5		4	852	3257978	0.98	26.59	58.78	0.77	NA	NA	FALSE
MGS:322	733	MH0041	Bacteroides thetaiotaomicron	Bacteroides thetaiotaomicron	99.5	98.6	species	89.1	99			4	879	4343077	0.48	18.21	42.17	0.74	NA	NA	FALSE
MGS:40	1910	MH0068	Bacteroides thetaiotaomicron	Bacteroides thetaiotaomicron	99.6	99.3	species	85.1	99	otu_1066_V3V5		5	501	5391352	0.48	40.47	42.63	0.76	12	12	FALSE
MGS:246	918	MH0016	Parabacteroides johnsonii	Parabacteroides johnsonii	99.8	99.4	species	79.5	99	otu_50_V3V5		5	631	3649874	0.67	22.29	44.94	0.74	22	23	FALSE
MGS:222	801	MH0012	Bacteroides dorei	Bacteroides sp. 9_1_42FAA	97.9	99.2	species	85.9	98			5	313	3754602	0.39	40.78	41.26	0.77	10	11	FALSE
MGS:5	2981	V1.CD7-4	Flavonifractor plautii	Lachnospiraceae bacterium 7_1_58FAA	99.2	99.1	species	85.1	98	otu_381_V1V3 (r=0.65)	otu_323_V3V5, otu_475_V1V3	4	1160	3075773	1	27.48	61.66	0.74	NA	NA	FALSE
MGS:158	3242	MH0186	Bacteroides cellulosilyticus	Bacteroides cellulosilyticus	99.3	99	species	59.6	98	otu_150_V3V5		5	671	5925162	0.62	176.52	42.84	0.75	19	19	FALSE
MGS:109	2013	MH0010	Bacteroides eggerthii	Bacteroides eggerthii	99.5	99.8	species	46.7	98			5	431	3575355	0.47	47.84	43.86	0.72	14	15	FALSE
MGS:128	974	V1.UC56-0	Faecalibacterium prausnitzii	Faecalibacterium prausnitzii	98.1	98.4	species	94.2	97	otu_1151_V3V5		3	427	1749101	0.58	108.46	56.96	0.79	NA	NA	NA
MGS:28	1805	O2.UC37-2	Dorea formicigenerans	Dorea formicigenerans	99.6	99.2	species	93.7	97			5	417	2667702	0.88	32.66	40.11	0.76	33	38	FALSE
MGS:25	1684	O2.UC9-0	Eubacterium hadrum	Lachnospiraceae bacterium 5_1_63FAA	99.3	99	species	97.7	96			6	418	2401226	1	87.31	37.04	0.78	40	41	FALSE
MGS:8	2248	O2.UC30-0	-	uncultured Ruminococcus sp.	85.1	95.4	genus	97.2	96	otu_65_V3V5 otu_594_V1V3 otu_417_V1V3		3	1680	3160363	0.8	17.02	42.63	0.77	NA	NA	NA
MGS:36	1550	MH0002	Eubacterium rectale	Eubacterium rectale	99	98.7	species	94.7	96			6	205	2761063	0.95	125.62	40.62	0.75	35	37	FALSE
MGS:106	1006	V1.UC15-0	-	Faecalibacterium prausnitzii	97.1	97.2	species	93.9	96			3	513	1869152	0.52	113.17	57.43	0.77	NA	NA	NA
MGS:125	1028	MH0008	Faecalibacterium prausnitzii	Faecalibacterium prausnitzii A2-165	98	98	species	92.2	96	otu_696_V1V3 otu_31_V3V5 otu_1274_V1V3 otu_1277_V1V3		3	641	1763167	0.45	34.35	58.1	0.74	NA	NA	NA
MGS:42	1988	V1.UC25-0	Dorea longicatena	Dorea longicatena	98.7	99	species	92.2	96			6	358	2409120	0.97	64.9	41.59	0.77	38	39	FALSE
MGS:2	2608	MH0020	Parabacteroides distasonis	Parabacteroides distasonis CL03T12C09	99.2	99.1	species	91.7	96	otu_1040_V1V3		6	324	4569002	1	48.26	43.82	0.73	40	42	FALSE
MGS:55	1599	V1.CD27-0	-	Ruminococcus torques	99.1	98.1	species	84.1	96			5	460	2457020	0.82	56.44	39.89	0.78	30	33	FALSE
MGS:120	1594	O2.UC26-0	Bacteroides stercoris	Bacteroides stercoris	99.3	99	species	53.5	96			5	373	3177713	0.59	212.09	45.22	0.71	17	17	FALSE
MGS:160	1430	MH0016	Bacteroides clarus	Bacteroides clarus	99.3	99.2	species	47.2	96			5	464	3670484	0.52	41.01	45.39	0.71	15	16	FALSE
MGS:12	2101	V1.UC16-0	Eubacterium hallii	Eubacterium hallii	99.1	99.5	species	94.7	95			6	522	2719339	1	51.87	37.94	0.81	40	42	FALSE
MGS:39	1741	V1.UC13-3	Ruminococcus obeum	Ruminococcus obeum	99.1	98.8	species	93.4	95	otu_346_V3V5		5	401	2610743	0.79	31.89	41.57	0.79	28	29	FALSE
MGS:41	1763	V1.UC4-5	-	Clostridiales	47	83.7	order	91.4	95	otu_600_V1V3		6	397	2769569	1	47.1	37.13	0.8	40	43	FALSE
MGS:82	1297	V1.UC54-0	-	uncultured Faecalibacterium sp.	86.1	89.5	genus	87.6	95	otu_142_V1V3 otu_410_V1V3		5	218	2068620	0.53	140.59	57.69	0.81	13	13	FALSE
MGS:206	782	O2.UC2-2	-	Faecalibacterium prausnitzii L2-6	94.3	88.3	genus	87.9	94	otu_41_V1V3		2	641	1295543	0.36	43.18	60.02	0.72	NA	NA	NA
MGS:65	1879	MH0030	-	Lachnospiraceae	56.8	79.6	family	93.9	93			6	433	2782720	1	133.29	45.77	0.72	40	41	FALSE
MGS:81	1692	V1.CD18-3	-	butyrate-producing bacterium SS3/4	98.3	97.8	species	93.4	93	otu_650_V3V5		6	256	2836487	1	31.57	47.51	0.74	40	41	FALSE
MGS:91	1100	V1.CD6-0	-	Lachnospiraceae	46.8	78.2	family	93.4	93	otu_153_V3V5		5	440	2202416	0.58	65.67	46.86	0.7	15	16	FALSE
MGS:173	2346	V1.UC55-4	-	Clostridiales	76.4	80.9	order	92.9	93			0	2078	1792361	0.65	8.34	59.6	0.62	NA	NA	NA
MGS:46	1817	V1.CD42-0	-	Eubacterium	82.8	79.9	genus	92.9	93	otu_1379_V1V3 otu_1082_V3V5		3	1194	2084153	1	16.63	54.88	0.73	NA	NA	NA
MGS:48	2273	MH0067	Parabacteroides merdae	Parabacteroides merdae	99.5	99.4	species	79.3	93			5	674	3634126	0.77	32.11	45.22	0.73	29	30	FALSE
MGS:27	2283	V1.UC11-5	Clostridium leptum	Clostridium leptum	99.6	99.3	species	73.7	93			6	268	2824429	1	31.95	48.91	0.78	40	41	FALSE
MGS:203	1460	MH0037	Bacteroides finegoldii	Bacteroides finegoldii	99.3	99.4	species	36.4	93			5	275	3529805	0.53	50.27	42.03	0.77	13	13	FALSE
MGS:16	2334	MH0178	Roseburia hominis	Roseburia hominis	99.2	98.6	species	88.1	92			3	2231	2632487	1	19.79	48.5	0.62	NA	NA	NA
MGS:214	2113	V1.CD25-4	-	Oscillibacter	80.3	79.7	genus	84.1	92			2	1610	1863879	0.74	9.62	55.43	0.65	NA	NA	NA
MGS:17	1780	O2.UC27-0	-	Ruminococcus sp. SR1/5	92	89.2	genus	92.7	91			5	324	2907788	0.86	71.96	43.96	0.79	30	31	FALSE
MGS:195	970	V1.UC33-0	Faecalibacterium prausnitzii	Faecalibacterium prausnitzii	98.3	97.1	species	92.7	91			2	660	1492008	0.41	73.55	58.29	0.74	NA	NA	NA
MGS:15	2123	MH0067	Roseburia inulinivorans	Roseburia inulinivorans	97.9	98.2	species	91.4	91			6	434	2960130	0.92	31.66	40.72	0.78	35	37	FALSE
MGS:90	1172	V1.UC55-0	-	Ruminococcus sp. SR1/5	98.7	98.7	species	91.4	91			5	296	2325255	0.62	130.75	44.25	0.78	18	19	FALSE
MGS:37	1919	O2.UC49-2	-	uncultured Ruminococcus sp.	90.8	98	species	90.4	91	otu_272_V3V5		6	465	2673471	1	35.24	47.22	0.75	40	42	FALSE
MGS:29	1892	MH0002	-	Alistipes jeddahmassiliense str. AL-1	98.3	97.5	species	83.3	91	otu_55_V3V5 otu_90_V3V5 otu_146_V1V3 otu_377_V1V3 otu_326_V3V5 otu_482_V1V3 otu_909_V3V5 otu_886_V3V5 otu_1117_V3V5		6	412	3129393	0.95	54.58	54.21	0.77	37	38	FALSE
MGS:468	1152	V1.UC11-5	-	Clostridiales	73.8	79.7	order	75.8	91			0	1198	804052	0.41	7.2	54.77	0.55	NA	NA	NA
MGS:148	1718	MH0003	Streptococcus parasanguinis	Streptococcus parasanguinis	99.9	98.2	species	65.9	91			4	726	1856918	0.92	17.29	41.75	0.75	NA	NA	FALSE
MGS:315	1185	MH0074	Bacteroides intestinalis	Bacteroides intestinalis	99.3	98.8	species	24.5	91			5	716	4773837	0.48	86.61	42.63	0.76	14	14	FALSE
MGS:19	1922	V1.UC25-0	Coprococcus comes	Coprococcus comes	99.4	99.4	species	92.7	90			6	325	2457024	1	46.06	41.8	0.79	40	42	FALSE
MGS:70	1578	MH0016	-	uncultured Faecalibacterium sp.	89.6	86.3	genus	80.1	90	otu_99_V3V5 otu_343_V3V5 otu_435_V1V3 otu_1067_V1V3 otu_1249_V3V5		3	1310	2113239	0.94	24.58	59.97	0.74	NA	NA	NA
MGS:44	2284	MH0147	-	uncultured Ruminococcaceae bacterium	97.2	98.2	species	75.3	90	otu_358_V3V5		3	841	2095621	0.97	16.03	52.82	0.73	NA	NA	NA
MGS:172	1415	MH0015	-	Faecalibacterium prausnitzii	89.6	84.4	genus	52.8	90			1	1480	831105	0.2	13.72	58.75	0.58	NA	NA	NA
MGS:235	1641	V1.CD17-0	-	bacterium LF-3	99.5	98.8	species	89.1	89	otu_291_V3V5 (r=0.80)	otu_456_V1V3, otu_291_V3V5	6	462	2367303	1	40.61	29.14	0.86	40	41	FALSE
MGS:67	1476	MH0012	Alistipes putredinis	Alistipes putredinis DSM 17216	99.1	98.9	species	87.4	89	otu_81_V1V3 otu_1123_V1V3 otu_263_V1V3 otu_248_V3V5		6	241	2156789	1	64.03	50.88	0.74	40	41	FALSE
MGS:142	960	O2.UC32-2	-	uncultured Faecalibacterium sp.	87.1	90.2	genus	92.4	88			2	604	1643373	0.38	48.6	59.7	0.77	NA	NA	NA
MGS:73	1992	V1.CD17-4	-	uncultured Dorea sp.	83.4	95.7	genus	89.4	88			4	547	2299063	0.97	10.83	42.58	0.72	NA	NA	FALSE
MGS:34	1799	MH0002	-	uncultured Faecalibacterium sp.	99	99.1	species	84.3	88			4	654	2506445	1	30.42	55.18	0.76	NA	NA	FALSE
MGS:52	2045	V1.UC54-0	-	Ruminococcus	65.2	82.5	genus	82.6	88			6	443	2837957	0.97	53.11	43.17	0.74	37	37	FALSE
MGS:31	2884	V1.UC56-0	-	Lachnospiraceae	57.7	77.9	family	78.8	88	otu_391_V3V5		4	945	3454195	1	13.2	48.7	0.72	NA	NA	FALSE
MGS:155	1038	V1.UC26-4	-	Oscillibacter sp. KLE 1745	86.4	81.4	genus	55.8	88			5	352	2274119	0.73	28.42	58.5	0.81	25	25	FALSE
MGS:83	1363	O2.UC23-0	-	Clostridiales	63.3	79.5	order	82.8	87	otu_158_V1V3 otu_274_V1V3 otu_396_V1V3 otu_989_V1V3		6	356	1870594	0.97	50.44	59.66	0.78	36	37	FALSE
MGS:66	2449	V1.UC32-0	-	Lachnospiraceae	51.1	77.8	family	88.9	86			2	2142	2599576	0.95	7.73	40.56	0.7	NA	NA	NA
MGS:72	1837	O2.UC27-2	Eubacterium eligens	Eubacterium eligens	96.4	95.3	species	85.6	86	otu_223_V3V5		6	403	2598553	1	90.81	36.03	0.81	40	42	FALSE
MGS:24	1959	MH0006	-	uncultured Ruminococcus sp.	89.7	97.9	genus	84.1	86	otu_269_V1V3		6	530	2847822	1	32.55	46.84	0.74	40	42	FALSE
MGS:10	3896	V1.UC14-1	Bilophila wadsworthia	Bilophila wadsworthia ATCC 49260	99.9	99.5	species	80.6	86	otu_923_V3V5 (r=0.70)	otu_923_V3V5	3	2179	3581701	1	10.91	59.51	0.74	NA	NA	NA
MGS:61	1756	V1.UC16-0	Ruminococcus torques	Ruminococcus torques	99.2	99.7	species	70.2	86			5	273	2370134	0.85	74.94	40.86	0.76	31	33	FALSE
MGS:68	1770	MH0006	Alistipes finegoldii	Alistipes finegoldii DSM 17242	99.05	99.05	species	69.4	86	otu_212_V1V3		6	489	2860153	0.91	45.05	57.78	0.77	33	34	FALSE
MGS:99	1794	O2.UC13-2	-	Lachnospiraceae	58.7	77.7	family	68.9	86			3	1363	2065079	0.95	9.07	40.85	0.69	NA	NA	NA
MGS:7	2447	MH0020	-	Lachnoclostridium	66.9	77.6	genus	87.9	85			5	356	3322261	0.89	24.67	43.12	0.8	33	36	FALSE
MGS:43	1928	O2.UC26-0	-	Lachnoclostridium	65.5	77.7	genus	87.1	85			5	692	2618160	1	15.12	47.54	0.69	40	41	FALSE
MGS:13	2513	MH0072	Roseburia intestinalis	Roseburia intestinalis	99.3	99.4	species	81.1	85			6	409	3295811	0.91	63.79	41.81	0.78	35	37	FALSE
MGS:71	1872	O2.UC23-2	-	Ruminococcus obeum	97.3	93.8	genus	80.6	85			4	650	2449505	0.61	17.97	42.35	0.79	NA	NA	FALSE
MGS:97	1192	O2.UC27-0	-	Faecalibacterium prausnitzii	88.5	83.5	genus	86.6	84			3	475	1725338	0.41	41.82	59.52	0.79	NA	NA	NA
MGS:401	1595	MH0086	-	Lachnospiraceae	64.9	78.6	family	78.5	84			0	1565	754462	0.65	6.43	44.99	0.56	NA	NA	NA
MGS:53	1748	V1.UC13-3	-	Alistipes shahii WAL 8301	98.1	99.3	species	85.4	83	otu_151_V1V3		5	426	2701274	0.62	27.58	58.99	0.78	19	19	FALSE
MGS:63	1954	V1.UC13-3	-	uncultured Faecalibacterium sp.	81.9	81.8	genus	72.5	83			2	813	2270572	0.88	14.41	58.5	0.75	NA	NA	NA
MGS:117	1493	V1.CD36-0	-	uncultured Faecalibacterium sp.	91.7	95.8	species	63.9	83			4	540	2302305	0.53	31.71	57.81	0.78	NA	NA	FALSE
MGS:51	2387	O2.UC37-0	Tannerella sp. 6_1_58FAA_CT1	Tannerella sp. 6_1_58FAA_CT1	99.2	98.8	species	62.4	83			6	413	3327625	1	17.59	38.23	0.84	40	41	FALSE
MGS:50	1900	O2.UC17-2	-	Eubacterium ramulus	98.8	99	species	79.5	81			6	504	2858833	1	18.67	42.54	0.78	40	42	FALSE
MGS:47	2926	V1.UC15-0	Bacteroides fragilis	Bacteroides fragilis	99.9	99.9	species	47.7	81			5	378	4459784	0.61	61.94	43.12	0.75	16	17	FALSE
MGS:78	1516	V1.UC25-1	-	Lachnoclostridium	59.4	77	genus	88.1	80			3	1029	2851955	0.55	23.67	42.8	0.75	NA	NA	NA
MGS:79	1385	V1.UC31-0	Streptococcus salivarius	Streptococcus salivarius	99.8	98.3	species	86.1	80			5	509	1881591	0.98	111.9	39.5	0.81	39	40	FALSE
MGS:522	943	V1.UC53-0	-	Ruminococcaceae	77	81.3	family	73.5	80			0	1104	884882	0.65	8.03	59.87	0.59	NA	NA	NA
MGS:87	1877	O2.UC18-2	-	Oscillibacter sp. KLE 1745	77.8	79.6	genus	73	80	otu_640_V3V5 otu_896_V1V3		3	1255	1915899	0.98	20.1	56.5	0.73	NA	NA	NA
MGS:32	2110	O2.UC37-0	Bacteroides faecis	Bacteroides faecis	99.7	99.7	species	69.4	80			5	472	4777279	0.42	75.03	42.01	0.77	8	8	FALSE
MGS:107	2011	V1.UC54-0	-	Adlercreutzia equolifaciens	97.3	96	species	68.9	80			3	965	2154640	1	21.97	62.89	0.78	NA	NA	NA
MGS:54	2684	V1.CD19-0	-	Clostridium	81.1	80.8	genus	64.6	80			4	881	2756521	1	13.82	26.62	0.8	NA	NA	FALSE
MGS:494	1540	V1.UC55-0	-					62.9	80			0	1621	870704	0.61	5.64	37.51	0.65	NA	NA	NA
MGS:219	779	O2.UC37-2	-	Dorea longicatena	98.4	98.3	species	74	79			4	474	1911029	0.61	22.17	40.96	0.73	NA	NA	FALSE
MGS:166	1283	V1.CD31-0	Collinsella aerofaciens	Collinsella aerofaciens ATCC 259	99.1	95.1	species	86.1	78	otu_406_V1V3 (r=0.79) otu_430_V3V5 (r=0.79)	otu_430_V3V5, otu_406_V1V3	5	518	1903603	0.97	78.77	59.31	0.8	39	40	FALSE
MGS:329	1121	V1.CD36-0	-	Lachnoclostridium	72.2	78	genus	82.8	76			2	1178	1560766	0.92	8.22	49.17	0.64	NA	NA	NA
MGS:347	1260	V1.UC5-3	-	Clostridiales	50.2	78.6	order	75	76			0	1111	865442	0.85	6.08	46.88	0.56	NA	NA	NA
MGS:18	1949	O2.UC11-0	-	uncultured Ruminococcus sp.	86.8	97.6	genus	85.6	75			6	375	2614268	0.94	179.82	42.27	0.77	36	38	FALSE
MGS:165	1556	V1.UC53-0	-	butyrate-producing bacterium SS3/4	91.8	85.5	genus	70.5	75			2	851	1618083	0.53	14.82	49.13	0.69	NA	NA	NA
MGS:57	1835	V1.UC55-0	-	Ruminococcus bicirculans	99.4	98.2	species	69.4	75	otu_517_V3V5 otu_869_V3V5 otu_1314_V1V3 (r=0.73) otu_114_V3V5	otu_1374_V1V3, otu_1314_V1V3, otu_1235_V1V3, otu_731_V1V3, otu_85_V1V3, otu_537_V1V3	6	313	2529986	1	295.19	40.18	0.78	40	41	FALSE
MGS:233	1162	O2.UC34-2	Parasutterella excrementihominis	Parasutterella excrementihominis	99.4	98.9	species	60.6	75		otu_127_V3V5, otu_107_V1V3, otu_127_V3V5	5	380	2505005	0.85	29.16	48.11	0.8	35	35	FALSE
MGS:236	1031	O2.UC37-2	Streptococcus thermophilus	Streptococcus thermophilus	99.9	99.8	species	55.1	75			6	119	1633973	0.98	28.29	38.51	0.85	38	39	FALSE
MGS:164	1648	V1.UC56-0	Prevotella copri	Prevotella copri	95.9	97.4	species	42.4	75			6	556	2846297	1	815.4	44.9	0.7	39	40	FALSE
MGS:140	2391	V1.UC5-3	-	Coprococcus catus	99	98.4	species	82.3	74			3	1208	2636876	0.98	9.25	43.16	0.72	NA	NA	NA
MGS:38	2033	V1.CD41-0	-	Lachnospiraceae	49.4	77.9	family	73.5	74			6	191	2733034	1	177.84	40.65	0.79	40	41	FALSE
MGS:244	2004	V1.CD36-0	-	Lachnoclostridium	66.9	78	genus	66.7	73			1	1429	1914874	0.74	8.15	49.08	0.66	NA	NA	NA
MGS:310	1784	V1.UC41-0	Clostridium spiroforme	Clostridium spiroforme	99.3	99.1	species	41.9	73			0	1907	1175411	0.71	6.84	28.38	0.63	NA	NA	NA
MGS:23	2408	MH0159	-	Bacteroidales bacterium ph8	99.2	99.1	species	80.6	72			2	1943	2148415	1	30.22	58.55	0.69	NA	NA	NA
MGS:121	1396	V1.UC8-0	-	Ruminococcaceae bacterium LM158	98.3	97.9	species	75.8	72	otu_138_V3V5 otu_329_V1V3 otu_250_V3V5		4	541	1954167	0.98	44.35	57.12	0.78	NA	NA	FALSE
MGS:49	1942	V1.CD31-0	-	Clostridiales	52.4	79.1	order	81.1	70	otu_1173_V1V3 otu_243_V3V5 otu_717_V3V5		3	873	2104919	0.98	33.85	60.03	0.76	NA	NA	NA
MGS:103	1526	MH0007	-	Clostridiales	50.9	78.8	order	76	67	otu_720_V1V3 otu_553_V3V5		5	490	1878600	1	27.31	62.38	0.84	39	40	FALSE
MGS:56	1952	V1.UC28-0	-	Lachnospiraceae	58	78.4	family	73.2	67			5	766	2591215	0.97	17.03	42.95	0.74	37	37	FALSE
MGS:89	1537	V1.UC15-3	Eubacterium ventriosum	Eubacterium ventriosum	99.4	99.3	species	70.5	67			6	234	2176427	1	43.02	33.99	0.82	40	60	TRUE
MGS:76	1716	MH0045	-	Eubacterium	67.1	78.3	genus	65.2	67			5	198	2590940	0.88	60.64	35.69	0.84	33	35	FALSE
MGS:220	989	V1.UC43-0	-	Ruminococcaceae bacterium LM158	93.7	85.5	genus	61.4	67			3	462	1564369	0.47	28.51	57.08	0.78	NA	NA	NA
MGS:331	813	V1.UC42-0	-	-				55.1	67	otu_892_V3V5		0	926	751402	0.29	8.35	53.38	0.51	NA	NA	NA
MGS:139	1777	V1.UC48-0	Parasutterella excrementihominis	Parasutterella excrementihominis	97.3	90.7	genus	54.3	67	otu_107_V1V3 (r=0.83) otu_127_V3V5 (r=0.86)	otu_127_V3V5, otu_107_V1V3	6	304	2053775	0.98	32.48	47.4	0.79	38	39	FALSE
MGS:112	2141	V1.UC14-1	Veillonella parvula	Veillonella parvula	99.7	98.2	species	44.9	67			3	3076	2660886	0.94	72.75	39.61	0.65	NA	NA	NA
MGS:33	2777	V1.UC13-3	-	-				67.7	65	otu_312_V3V5 otu_430_V1V3 otu_998_V1V3		2	1697	2271096	0.89	9.62	56.99	0.71	NA	NA	NA
MGS:146	1522	V1.UC30-0	-	Eubacterium hallii	88.8	84	genus	52.5	65			6	487	2657961	1	33.65	37.05	0.81	39	41	FALSE
MGS:69	1337	V1.CD36-0	Bifidobacterium longum	Bifidobacterium longum subsp longum F8	99.8	99.7	species	84.6	64	otu_818_V3V5		6	362	2040669	0.95	68.64	59.55	0.84	37	39	FALSE
MGS:45	2019	MH0115	-	Lachnospiraceae	59	78.2	family	71	64			6	264	2537132	0.98	86.49	40.6	0.79	39	40	FALSE
MGS:88	2254	MH0147	Alistipes indistinctus	Alistipes indistinctus WAL 8301	99.7	99.4	species	59.6	64	otu_518_V3V5		2	1198	1888019	0.85	14.14	53.85	0.64	NA	NA	NA
MGS:141	2209	V1.UC54-0	-	Ruminococcus obeum	88.8	81.4	genus	45.2	64			3	1395	2461201	0.42	12.63	43.38	0.73	NA	NA	NA
MGS:62	1868	MH0003	-	Lachnospiraceae	46.7	77.8	family	72.5	63	otu_313_V3V5		6	271	2710192	1	32.19	40.39	0.77	40	41	FALSE
MGS:35	3843	V1.UC3-2	Haemophilus parainfluenzae	Haemophilus parainfluenzae	99.6	95.7	species	38.9	63		otu_3_V3V5, otu_335_V3V5, otu_151_V3V5, otu_865_V3V5, otu_882_V3V5, otu_1210_V3V5, otu_693_V3V5, otu_159_V3V5, otu_145_V3V5	1	4214	1758912	0.95	16.59	39.26	0.64	NA	NA	NA
MGS:20	2119	MH0061	-	Barnesiella intestinihominis	99.7	98.8	species	84.3	62	otu_142_V3V5 otu_627_V3V5	otu_1248_V1V3, otu_946_V1V3	6	355	3139986	1	50.77	43.69	0.77	40	41	FALSE
MGS:80	1779	MH0002	Eubacterium siraeum	Eubacterium siraeum	98.7	98.2	species	72.7	62	otu_542_V1V3 (r=0.658)	otu_542_V1V3	6	463	2634069	1	34.8	44.24	0.77	40	41	FALSE
MGS:58	2386	V1.UC11-0	-	Lachnospiraceae	58	78	family	56.1	62			5	762	2846191	1	38.82	50.2	0.77	40	41	FALSE
MGS:114	2322	V1.UC55-0	-	Clostridium	72.3	91.8	genus	45.2	62			6	441	2337985	1	19.99	58.23	0.77	40	41	FALSE
MGS:129	1447	V1.UC26-4	-	uncultured Collinsella sp.	97.3	98.3	species	66.9	61	otu_468_V1V3		5	442	1771354	0.98	34.33	60.04	0.77	38	40	FALSE
MGS:247	1494	O2.UC34-2	Veillonella atypica	Veillonella atypica	99.6	98.4	species	30.8	60			1	1317	1513204	0.48	13.91	39.08	0.7	NA	NA	NA
MGS:316	1389	MH0006	-	Lachnoclostridium	65.7	77.8	genus	73	58			2	1253	1481432	0.5	16.45	49.8	0.66	NA	NA	NA
MGS:151	1706	O2.UC1-0	-	Lachnoclostridium	73.5	79	genus	67.7	58			0	1724	815803	0.7	11.87	45.59	0.54	NA	NA	NA
MGS:126	2263	MH0014	Ruminococcus gnavus	Ruminococcus gnavus	99.1	98.9	species	39.4	58			6	280	2731169	1	22.55	41.96	0.79	40	42	FALSE
MGS:108	1445	MH0012	-	Ruminococcus bromii	99.4	98.5	species	65.2	57	otu_133_V3V5 otu_190_V1V3 (r=0.682)	otu_190_V1V3, otu_1306_V1V3, otu_1064_V1V3	6	248	2106366	1	57.79	39.51	0.85	40	41	FALSE
MGS:256	999	V1.UC55-4	-	-				62.6	57			4	474	1924813	0.95	33.43	61.37	0.8	NA	NA	FALSE
MGS:59	2628	V1.CD21-0	Clostridium bolteae	Clostridium bolteae	99.6	99.1	species	50.3	57			5	467	5412662	0.45	26.37	49.29	0.78	9	9	FALSE
MGS:225	1429	V1.CD25-4	-	Butyricimonas virosa	99.2	96	species	77.3	56			4	1212	4552347	1	14.16	43.61	0.69	NA	NA	FALSE
MGS:119	1115	O2.UC11-2	Bifidobacterium adolescentis	Bifidobacterium adolescentis L2-32	99.7	99.4	species	75.3	56	otu_1194_V3V5		5	294	1929416	0.77	54.44	58.18	0.84	27	27	FALSE
MGS:102	1745	O2.UC1-2	-	Clostridiales	40.3	78.4	order	61.4	56			6	222	2098430	1	29.31	46.83	0.77	40	40	FALSE
MGS:105	1988	V1.CD15-3	-	Dorea	77.4	78.8	genus	58.8	55			6	289	2420975	0.97	18	40.83	0.77	38	44	FALSE
MGS:86	1858	V1.CD4-0	-	Clostridiales	59.5	78.3	order	57.3	55			6	380	2457757	0.98	29.74	36.62	0.82	39	41	FALSE
MGS:207	1942	MH0147	-	Firmicutes	54.7	81.1	phylum	27.5	55	otu_92_V3V5 otu_551_V3V5 otu_58_V1V3 otu_134_V1V3		6	191	2381230	1	111.75	42.33	0.76	40	43	FALSE
MGS:189	2881	MH0012	-	Bacteroides salyersiae	99.9	99.6	species	20.5	55			5	594	5047708	0.83	30.61	41.1	0.77	29	37	FALSE
MGS:75	2059	MH0172	-	Lachnospiraceae	48.9	77.7	family	60.1	54			5	878	2595092	1	21.14	41.05	0.72	40	42	FALSE
MGS:297	1190	V1.UC55-0	-	Clostridiales	66.1	78.7	order	35.4	54			0	1208	940731	0.38	7.34	55.62	0.64	NA	NA	NA
MGS:154	1696	MH0012	Akkermansia muciniphila	Akkermansia muciniphila	99.4	98.4	species	47.5	53	otu_247_V1V3 (r=0.859) otu_292_V3V5 otu_474_V1V3	otu_247_V1V3	6	333	2722573	0.97	36.65	53.79	0.82	39	40	FALSE
MGS:95	2120	MH0006	-	Lachnospiraceae	59.4	77.7	family	51.8	52			6	419	3098517	1	25.96	43.05	0.75	40	42	FALSE
MGS:77	2188	V1.UC35-4	-	Candidatus Alistipes marseilloanorexicus	99.8	99.4	species	63.1	51	otu_785_V1V3		4	980	2528842	1	14.7	57.45	0.79	NA	NA	FALSE
MGS:204	1883	V1.UC35-4	-	Clostridiales	54.4	78.8	order	58.6	51			1	1459	1591752	0.65	9.16	56.25	0.7	NA	NA	NA
MGS:96	2877	MH0086	-	Lachnospiraceae	65.9	78.7	family	49	51			0	2462	1578154	0.8	7.04	44.12	0.64	NA	NA	NA
MGS:118	2600	V1.CD15-3	-	Bacteroides	49.4	76.5	genus	47.5	51			6	473	3798171	1	16.91	42.12	0.8	39	40	FALSE
MGS:145	1693	V1.CD31-0	-	-				47.2	51			6	190	2066140	1	49.87	45.37	0.77	40	41	FALSE
MGS:339	1091	V1.CD41-0	Veillonella sp. oral taxon 158	Veillonella sp. oral taxon 158	99.2	97.4	species	30.1	51			1	1095	814407	0.33	23.4	39.45	0.61	NA	NA	NA
MGS:130	3655	V1.UC15-0	-	Bacteroides nordii	99.9	99.4	species	24.5	51			1	2984	2534259	0.33	11.18	40.41	0.62	NA	NA	NA
MGS:185	1690	MH0075	-					46.7	50			1	1436	977424	0.53	8.89	46.94	0.6	NA	NA	NA
MGS:241	821	MH0062	-	Clostridiales	66.7	84.3	order	54.8	49			6	249	1972374	0.95	91.05	59.82	0.8	36	37	FALSE
MGS:597	801	MH0170	-	Clostridiales	69	90	order	12.9	49			0	822	521949	0.41	6.48	35.97	0.59	NA	NA	NA
MGS:198	1116	MH0142	-	Clostridiales	68.6	90.2	order	57.8	48			2	928	1771788	0.77	38.34	59.82	0.73	NA	NA	NA
MGS:192	2080	V1.UC31-0	-	Eubacterium	76.9	79	genus	32.6	48			5	772	2185385	0.92	10.51	32.87	0.8	36	37	FALSE
MGS:200	1744	O2.UC20-2	-	Alistipes senegalensis	99.3	98.7	species	55.1	47			1	1808	1711064	0.26	12.09	58.97	0.6	NA	NA	NA
MGS:1329	2442	V1.CD10-0	Clostridium bartlettii	Intestinibacter bartlettii	99.5	98.9	species	49.5	47			6	122	2963186	1	32.7	28.9	0.88	40	42	FALSE
MGS:179	1998	V1.UC14-1	-	Ruminococcaceae bacterium D16	84.9	81.3	genus	34.3	47			4	740	2096218	0.98	16.06	60.79	0.77	NA	NA	FALSE
MGS:93	1809	MH0142	-	Clostridiales	50.8	78.5	order	64.6	46			2	1196	1981837	0.7	39.37	60.52	0.76	NA	NA	NA
MGS:110	1843	O2.UC18-2	-	Clostridiales	50.7	78.7	order	60.6	46	otu_268_V3V5		5	731	2500843	1	60.68	53.99	0.75	40	41	FALSE
MGS:270	957	O2.UC22-2	-	Lachnospiraceae bacterium 5_1_63FAA	92.9	84.3	genus	41.9	46			5	253	1777608	0.5	30.92	36.37	0.8	12	12	FALSE
MGS:218	1422	V1.CD18-0	Dialister invisus	Dialister invisus	99.4	98.3	species	37.1	46	otu_77_V3V5 otu_106_V1V3 otu_532_V3V5 otu_357_V3V5 otu_969_V3V5 otu_96_V1V3		6	181	1774974	1	174.21	45.86	0.78	38	40	FALSE
MGS:124	1442	MH0003	-	Clostridiales	47.2	78.5	order	64.4	45			5	539	2552299	1	41.62	56.77	0.82	40	42	FALSE
MGS:4	3523	MH0014	Escherichia coli	Escherichia coli	100	99.9	species	62.6	45	otu_404_V1V3 otu_167_V3V5		6	234	4679769	1	114.63	49.53	0.8	40	41	FALSE
MGS:280	1525	V1.CD7-4	Eggerthella lenta	Eggerthella sp. HGA1	99.5	99.2	species	36.4	45			0	1340	1105828	0.53	8.6	61.17	0.61	NA	NA	NA
MGS:104	1807	V1.UC12-0	Ruminococcus lactaris	Ruminococcus lactaris	99.4	99.6	species	59.3	44			4	605	2221502	0.71	17.29	41.67	0.75	NA	NA	FALSE
MGS:426	1504	V1.UC55-0	-	uncultured Ruminococcus sp.	74.7	78.9	genus	70.7	43			0	1862	1566685	0.52	7.24	42.74	0.67	NA	NA	NA
MGS:153	1690	V1.UC38-0	-	Oscillibacter sp. KLE 1745	84.7	81.6	genus	65.9	43			2	1380	1620928	0.68	9.8	59.22	0.68	NA	NA	NA
MGS:350	1000	V1.UC50-1	-	Butyricimonas virosa DSM 23226	99	98.7	species	50.8	43	otu_213_V3V5 otu_536_V1V3 otu_877_V1V3 otu_843_V1V3 otu_1328_V1V3		2	1145	1895947	0.21	11.77	41.95	0.65	NA	NA	NA
MGS:215	2429	V1.CD7-4	Clostridium glycyrrhizinilyticum	Lachnospiraceae bacterium 1_4_56FAA	99.4	98.7	species	23.5	43			5	707	2776650	0.98	14.06	45.7	0.74	39	44	FALSE
MGS:74	2085	MH0012	-					57.1	42	otu_171_V3V5 otu_221_V1V3		6	582	2917816	1	90.14	56.29	0.82	40	41	FALSE
MGS:176	1209	V1.UC9-0	-	Clostridiales	60.2	79.1	order	50.8	42			5	312	1589994	0.79	87.63	59.98	0.79	27	27	FALSE
MGS:85	2512	O2.UC60-0	-	Clostridiales	52.7	78.7	order	53.3	41			2	1546	1871692	0.85	13.18	56.13	0.73	NA	NA	NA
MGS:101	2685	V1.UC52-1	-					49	41			3	1706	2270679	0.94	12.29	58.21	0.7	NA	NA	NA
MGS:94	2280	V1.UC17-2	-	Clostridiales	56.2	78.6	order	47	40			5	830	2563546	0.98	22.42	58.89	0.78	39	40	FALSE
MGS:412	771	V1.UC13-3	-	Gordonibacter pamelaeae	98.8	97.9	species	45.2	39			0	987	534642	0.5	7.66	63.23	0.53	NA	NA	NA
MGS:400	837	MH0102	-	Clostridiales	47.2	78.8	order	54	38			2	1342	1608761	0.89	13.91	45.56	0.73	NA	NA	NA
MGS:131	2024	MH0137	Coprococcus eutactus	Coprococcus sp. ART55/1	95	98.9	species	41.9	38	otu_339_V3V5		6	305	2834965	1	91.09	42.3	0.73	39	40	FALSE
MGS:171	2260	MH0087	-	Lachnoclostridium	69.6	78	genus	27.8	38			4	635	2998156	0.67	21.25	46.25	0.77	NA	NA	FALSE
MGS:754	917	V1.CD38-0	-	Bacteroides	88.8	84.4	genus	4	38			5	541	5426080	0.45	22.62	43.14	0.76	11	11	FALSE
MGS:122	2051	V1.UC23-0	-	Lachnospiraceae	45.2	77.6	family	46.2	37			6	602	3085412	1	18.96	35.61	0.79	39	41	FALSE
MGS:212	1761	V1.CD20-4	-	Blautia	74.5	78.4	genus	34.3	37			6	367	2369274	0.97	17.01	38.04	0.79	38	42	FALSE
MGS:135	2121	V1.CD15-0	Sutterella wadsworthensis	Sutterella wadsworthensis	99.9	99.1	species	42.4	36	otu_179_V3V5 otu_217_V1V3 (r=0.67) otu_1001_V3V5 otu_616_V3V5 otu_828_V3V5 otu_1158_V3V5 otu_188_V3V5 otu_426_V3V5	otu_217_V1V3	5	718	2780986	1	15.48	54.81	0.79	40	41	FALSE
MGS:162	2073	V1.CD15-3	Bacteroides coprocola	Bacteroides coprocola	98.3	98.9	species	31.3	36			5	315	3145681	0.67	485.71	40.29	0.78	22	22	FALSE
MGS:298	1323	V1.UC54-0	-	Coriobacteriaceae	56.4	77.2	family	30.1	36			6	136	1785324	1	23.97	54.95	0.84	40	40	FALSE
MGS:30	5836	O2.UC47-2	Lachnospiraceae bacterium 3_1_57FAA_CT1	Lachnospiraceae bacterium 3_1_57FAA_CT1	99.2	98	species	26.8	36			3	3937	6380722	1	10.28	46.9	0.73	NA	NA	NA
MGS:257	1746	V1.CD21-0	-	Blautia	77.9	78.3	genus	23.7	36			6	393	2864583	1	73.95	41.55	0.81	40	41	FALSE
MGS:285	2433	V1.UC54-0	-	Clostridiales	45.8	78.3	order	20.7	34			2	1265	1666044	0.98	8.11	38.33	0.72	NA	NA	NA
MGS:143	2219	V1.UC39-0	-	Clostridiales	76.2	81.7	order	51.8	33			1	1642	1586466	0.79	11.47	57.11	0.67	NA	NA	NA
MGS:187	1815	MH0102	-					46.2	33			2	1387	1846582	0.82	14.38	45.88	0.73	NA	NA	NA
MGS:407	864	MH0012	-					44.2	33			0	927	503655	0.68	8.89	48.59	0.52	NA	NA	NA
MGS:152	1838	V1.UC35-4	-	Clostridiales	50.4	78.3	order	41.4	33			4	547	2435941	0.98	48.36	62.4	0.79	NA	NA	FALSE
MGS:111	2632	V1.UC26-4	-					40.4	33			4	768	2882021	1	22.22	61.33	0.78	NA	NA	FALSE
MGS:64	3397	V1.UC14-1	Clostridium innocuum	Erysipelotrichaceae bacterium 6_1_45	99.9	99.6	species	37.1	33			6	433	4053222	0.98	17.56	43.14	0.81	40	41	FALSE
MGS:248	1559	MH0134	-	Clostridiales	60.8	77.9	order	28	33			5	251	2615657	0.76	47.64	35.93	0.84	27	27	FALSE
MGS:323	3025	V1.UC11-5	Erysipelotrichaceae bacterium	Erysipelotrichaceae bacterium 5_2_54FAA	99.9	99.5	species	11.9	33			0	2216	1394113	0.56	5.56	37.05	0.66	NA	NA	NA
MGS:84	2327	V1.UC13-0	-	Alistipes shahii	88	83.4	genus	49.2	32			2	978	2227032	0.56	21.9	62.38	0.73	NA	NA	NA
MGS:245	1074	O2.UC47-0	-	-				49.2	31	otu_320_V3V5	otu_647_V1V3	6	278	1470014	0.97	55.17	28.95	0.82	40	41	FALSE
MGS:132	2955	V1.CD35-1	Clostridium clostridioforme	Clostridium clostridioforme	99.4	99.5	species	33.8	31			6	611	4503566	0.98	49.6	47.36	0.72	39	39	FALSE
MGS:213	1848	O2.UC23-2	-	Ruminococcus callidus	98.6	99	species	30.1	31			3	1347	2208704	1	16.79	50.71	0.71	NA	NA	NA
MGS:251	1470	O2.UC2-0	-					28.5	31			6	120	1872895	0.98	85.61	38.06	0.87	40	41	FALSE
MGS:138	1627	MH0003	-					48	30	otu_812_V1V3 (r=0.80)	otu_812_V1V3, otu_1246_V3V5, otu_547_V3V5	6	229	1985322	1	41.66	49.88	0.86	40	41	FALSE
MGS:159	1568	MH0012	-					45.5	30	otu_428_V3V5		4	724	1731681	1	58.83	53.16	0.71	NA	NA	FALSE
MGS:163	1690	O2.UC49-2	-	Firmicutes	42.7	79.3	phylum	44.4	30			3	815	1682121	1	29.21	57.33	0.72	NA	NA	NA
MGS:177	1506	V1.UC26-0	-					42.2	30	otu_271_V3V5	otu_1379_V1V3	6	227	2113308	1	117.66	50.64	0.84	40	41	FALSE
MGS:169	2053	V1.CD6-4	-	Clostridiales	54.8	87.3	order	36.6	30			5	437	2056508	1	20.44	50.44	0.76	40	41	FALSE
MGS:137	2545	V1.UC55-0	-	Firmicutes	46.9	78.9	phylum	36.4	30			5	907	2751593	1	15.38	56.43	0.76	39	40	FALSE
MGS:217	1473	O2.UC49-2	-	Firmicutes	39.2	78.9	phylum	35.4	30			6	335	1897539	1	42.23	51.01	0.75	40	41	FALSE
MGS:26	6319	V1.UC11-5	-	Clostridium sp. KLE 1755	98.7	98.8	species	26	30			4	2144	5669707	0.98	35.28	48.48	0.73	NA	NA	FALSE
MGS:100	2493	MH0038	-	Lachnospiraceae	59.1	77.4	family	40.4	29			6	546	3238460	0.97	19.44	40.05	0.78	38	40	FALSE
MGS:161	1853	O2.UC32-2	-	Eubacterium	73.9	78.4	genus	38.9	29			6	309	2517943	1	16.23	34.73	0.83	40	42	FALSE
MGS:263	1147	V1.UC33-0	Bifidobacterium pseudocatenulatum	Bifidobacterium pseudocatenulatum	99.3	99	species	36.4	29		otu_534_V3V5	5	259	2014100	0.76	115.06	56	0.82	25	25	FALSE
MGS:150	3086	V1.UC50-1	-	Alistipes	78.9	79.5	genus	26.8	29			3	1701	2526759	1	10.69	53.99	0.72	NA	NA	NA
MGS:480	703	MH0147	-	-				20.5	29			0	710	469999	0.38	7.02	48.68	0.55	NA	NA	NA
MGS:188	1364	MH0012	-	-				55.3	28			2	803	1735897	0.32	35.89	56.36	0.78	NA	NA	NA
MGS:115	2058	V1.UC51-4	-	Firmicutes	43.9	78.6	phylum	47.2	28			5	654	2566955	1	21.01	51.4	0.72	40	41	FALSE
MGS:199	1358	O2.UC1-2	-	Clostridiales	59.9	78.9	order	41.7	28			3	452	1774605	0.65	51.28	60.52	0.78	NA	NA	NA
MGS:269	1153	V1.CD24-0	-	-				35.4	28	otu_356_V3V5		6	174	1572489	0.97	43.79	26.36	0.8	40	41	FALSE
MGS:505	1128	V1.CD18-3	-	Clostridiales	44.6	78.1	order	11.4	28			5	465	2161735	1	15.21	43.69	0.78	40	41	FALSE
MGS:127	1921	MH0012	-	Lachnospiraceae	50.7	78.1	family	44.4	27	otu_327_V3V5		6	235	2748169	1	35.89	42.94	0.74	40	42	FALSE
MGS:237	1596	O2.UC9-0	-	Ruminococcus obeum	89.2	81.7	genus	28.8	27			5	347	2904439	0.64	44.2	43.77	0.78	23	25	FALSE
MGS:302	1134	V1.UC12-0	-	-				26.5	27	otu_232_V3V5 otu_448_V1V3 (r=0.79)	otu_448_V1V3	6	95	1243842	0.92	257.79	26.75	0.87	40	41	FALSE
MGS:60	2511	MH0086	-	uncultured Ruminococcus sp.	80.7	81.9	genus	52.3	26			5	520	3085434	0.45	26.64	44.38	0.78	11	13	FALSE
MGS:156	1742	O2.UC35-0	-	Clostridiales	62.1	78.6	order	43.2	26			6	218	2459157	1	25.89	32.66	0.84	40	42	FALSE
MGS:175	1790	O2.UC2-2	-	uncultured Faecalibacterium sp.	96.2	97.7	species	42.7	26			1	1417	1374523	0.39	13.3	57.84	0.66	NA	NA	NA
MGS:283	1584	MH0012	-	-				42.2	26			0	1445	1023561	0.55	8.19	48.58	0.54	NA	NA	NA
MGS:205	1687	V1.UC54-0	-	Senegalimassilia anaerobia	99.1	97.4	species	39.1	26			4	661	1996952	1	19.51	62.21	0.8	NA	NA	FALSE
MGS:458	832	V1.UC52-1	-	Lachnospiraceae	65.5	77.8	family	22	26			1	1023	887435	0.27	6.91	42.7	0.63	NA	NA	NA
MGS:369	1991	O2.UC51-2	-	-				10.1	26	otu_787_V1V3		3	814	1921041	0.95	16.07	47.73	0.78	NA	NA	NA
MGS:374	924	V1.CD25-4	-	Butyricimonas virosa	81.8	84.8	genus	40.9	25			4	1000	4102061	0.91	14.39	43.37	0.7	NA	NA	FALSE
MGS:144	2065	V1.UC4-5	-	Bacteroidales	54.1	77.2	order	40.2	25			5	513	2470127	1	15.68	45.63	0.78	38	39	FALSE
MGS:136	2418	V1.UC5-3	-	Clostridiales	52.9	79.4	order	39.1	25			4	934	2377271	1	24.44	55.98	0.74	NA	NA	FALSE
MGS:507	904	V1.UC11-5	-	Lachnoclostridium	72	78.7	genus	34.1	25			0	1109	850822	0.33	6.52	48.81	0.55	NA	NA	NA
MGS:224	3327	V1.UC14-1	Clostridium hathewayi	Clostridium hathewayi	96.8	98.5	species	24.2	25			6	425	5584891	0.97	39.12	48.24	0.75	37	39	FALSE
MGS:190	2547	V1.CD21-4	-	Clostridium hathewayi	99.4	98.1	species	22	25			4	1852	5810670	0.92	14.58	49.37	0.71	NA	NA	FALSE
MGS:454	1041	MH0184	-	-				19.7	25			0	1096	731806	0.41	6.43	40.52	0.6	NA	NA	NA
MGS:466	1332	V1.CD27-0	-	-				9.1	25			6	300	2700108	1	24.35	45.73	0.79	40	41	FALSE
MGS:249	1173	V1.UC57-0	-	Clostridiales	62.9	78.9	order	40.4	24			2	639	1632610	0.53	28.32	60.95	0.72	NA	NA	NA
MGS:167	1925	V1.UC21-0	-	Lachnospiraceae	47.8	78	family	35.4	24			6	400	2167430	1	16.09	43.29	0.76	40	41	FALSE
MGS:503	1639	V1.UC55-0	-	Firmicutes	52	79.1	phylum	6.6	24			0	1278	1331374	0.8	9.11	55.71	0.6	NA	NA	NA
MGS:292	1360	V1.UC52-1	-	Ruminococcus sp. SR1/5	93	83.5	genus	28	23			3	681	2145072	0.74	12.29	43.24	0.76	NA	NA	NA
MGS:314	1175	MH0012	-	-				24	23	otu_334_V1V3 otu_269_V3V5		6	101	1509350	1	136.28	46.88	0.82	40	41	FALSE
MGS:278	1684	MH0012	-	-				23.7	23			4	618	1760661	1	17.56	50.46	0.79	NA	NA	FALSE
MGS:564	741	MH0058	Bacteroides intestinalis	Bacteroides intestinalis	98.4	99.1	species	17.7	23			5	482	3822091	0.42	46.74	42.71	0.74	10	10	FALSE
MGS:317	1628	V1.CD21-0	-	Dorea	76	79.2	genus	17.4	23			6	188	2336893	0.95	27.17	39.75	0.77	37	39	FALSE
MGS:359	1071	MH0110	-	Butyricimonas virosa	93.1	86.9	genus	39.4	22			0	1306	942695	0.02	7.18	41.56	0.6	NA	NA	NA
MGS:186	1523	V1.UC16-0	Methanobrevibacter smithii	Methanobrevibacter smithii	99.9	99.6	species	38.4	22			6	97	1734302	0.61	98.88	30.13	0.91	39	40	FALSE
MGS:234	1455	V1.CD36-0	Bifidobacterium bifidum	Bifidobacterium bifidum	99.8	99.6	species	32.1	22			6	375	2136803	0.98	49.14	61.1	0.85	39	40	FALSE
MGS:321	865	MH0014	-	-				30.8	22	otu_227_V1V3	otu_227_V1V3	6	114	1217768	0.92	23.36	26.13	0.83	39	42	FALSE
MGS:261	1915	V1.UC15-3	-	-				28	22			2	1262	1214458	0.92	7.13	49.87	0.68	NA	NA	NA
MGS:134	4173	V1.CD7-4	Clostridium symbiosum	Clostridium symbiosum	99.8	99.7	species	26.5	22			3	2611	4056344	0.92	10.6	47.39	0.68	NA	NA	NA
MGS:293	1713	V1.CD15-3	-	Candidatus Stoquefichus massiliensis	85.8	79.6	genus	21.7	22			4	721	2358577	0.97	11.51	31.37	0.84	NA	NA	FALSE
MGS:92	2772	MH0013	-	-				43.4	21			2	2987	1503969	0.91	13.03	57.63	0.68	NA	NA	NA
MGS:324	1305	MH0097	-	-				20.7	21	otu_373_V1V3 otu_317_V3V5		6	44	1676126	0.98	82.43	28.03	0.92	40	41	FALSE
MGS:123	2616	V1.UC2-0	-	Clostridium sp. JCC	95.6	86.2	genus	40.9	20			3	1368	2420289	1	10.78	26.34	0.76	NA	NA	NA
MGS:309	2046	MH0086	-	Lachnospiraceae	48.7	78.1	family	38.1	20			5	552	2446889	1	19.67	41.49	0.75	39	41	FALSE
MGS:149	2502	V1.UC11-5	Clostridium sp. M62/1	Clostridium sp. M62/1	99.4	99.4	species	35.6	20			6	568	3009252	0.95	15.62	49.85	0.75	36	38	FALSE
MGS:231	1730	V1.UC53-0	-	uncultured Ruminococcus sp.	85.2	82.6	genus	31.6	20			3	612	2512442	0.45	21.93	42.33	0.75	NA	NA	NA
MGS:254	1752	O2.UC2-0	-	Ruminococcus	62.4	78.3	genus	27	20			5	681	2268955	1	24.05	45.4	0.79	40	41	FALSE
MGS:181	2780	MH0088	-	Lachnoclostridium	64.3	77.7	genus	24.5	20			3	1510	2460322	0.97	17.22	45.5	0.72	NA	NA	NA
MGS:113	5897	MH0101	-	Parabacteroides goldsteinii	99.5	99	species	19.9	20			3	4331	5751051	0.94	10.68	43.24	0.68	NA	NA	NA
MGS:216	3481	V1.UC30-0	Coprobacillus sp. 29_1	Coprobacillus sp. D6	99.9	99.4	species	16.4	20			3	1243	3122692	1	10.83	30.44	0.83	NA	NA	NA
MGS:299	1872	V1.CD17-0	-	Clostridium sp. M62/1	84.5	80.6	genus	16.2	20			5	597	2727121	1	20.07	48.18	0.75	40	41	FALSE
MGS:493	1598	MH0159	-	-				6.1	20			0	1535	1263827	0.62	9.73	47.42	0.64	NA	NA	NA
MGS:243	1636	V1.UC17-2	-	Ruminococcaceae bacterium D16	84.7	81.4	genus	30.3	19			2	1847	2097995	0.71	15.7	61.07	0.69	NA	NA	NA
MGS:264	1270	O2.UC30-0	Clostridium sp. L2-50	Clostridium sp. L2-50	99.2	98.5	species	30.1	19			6	267	2522956	0.97	183.92	40.58	0.8	38	39	FALSE
MGS:147	2899	V1.UC31-0	Blautia hydrogenotrophica	Blautia hydrogenotrophica	98.8	99.7	species	27	19			6	593	3348974	1	15.85	44.28	0.71	40	42	FALSE
MGS:296	1827	V1.UC26-0	-	-				18.9	19			2	1436	1439361	0.91	8.15	46.62	0.65	NA	NA	NA
MGS:344	1753	V1.CD7-4	-	Akkermansia muciniphila	92.2	87	genus	14.4	19			6	261	3028728	0.98	367.4	55.33	0.82	39	40	FALSE
MGS:265	1116	V1.CD41-0	-	Clostridium celatum	89.2	81.6	genus	48	18			6	137	2524500	1	48.19	28.73	0.85	40	42	FALSE
MGS:194	2074	MH0006	-	Lachnospiraceae	53.6	77.9	family	28	18			6	189	2593610	0.95	92.49	43.92	0.79	36	37	FALSE
MGS:286	1334	MH0003	-	Clostridiales	58.5	78.8	order	24.7	18			4	506	1916222	0.97	23.08	56.9	0.75	NA	NA	FALSE
MGS:253	1945	MH0122	-	Lachnospiraceae	46	77.3	family	22.7	18			6	491	2892657	1	16.15	35.7	0.82	40	42	FALSE
MGS:300	2159	V1.UC5-3	-	Clostridiales	67.9	80.3	order	17.4	18			2	1408	1756592	0.86	10.58	60.99	0.67	NA	NA	NA
MGS:325	1841	MH0083	Acidaminococcus intestini	Acidaminococcus sp. D21	99.4	99.9	species	14.1	18			6	335	2160467	1	20.7	49.82	0.81	40	42	FALSE
MGS:469	914	MH0100	-	-				13.4	18	otu_879_V3V5		3	496	1025506	0.89	11.04	26.38	0.8	NA	NA	NA
MGS:133	1014	MH0060	-	Faecalibacterium prausnitzii	88.3	84.8	genus	84.3	17			3	562	1898855	0.64	36.57	59.5	0.77	NA	NA	NA
MGS:116	2191	MH0006	Paraprevotella clara	Paraprevotella clara YIT 11840	99	98.3	species	49	17	otu_149_V3V5 otu_839_V3V5		6	289	3659777	1	50.13	48.52	0.69	40	41	FALSE
MGS:180	1580	V1.UC5-3	-	Bacteroides dorei	73.3	98.6	genus	38.9	17			6	103	1884980	1	338.63	44.86	0.85	40	41	FALSE
MGS:210	1922	V1.UC31-4	-	Sutterella wadsworthensis	98.8	99.2	species	28.5	17	otu_241_V3V5		4	739	2196567	1	20.69	62.19	0.8	NA	NA	FALSE
MGS:326	1516	O2.UC22-2	-	-				27.5	17			2	1450	1525641	0.79	9.84	45.29	0.71	NA	NA	NA
MGS:182	2706	MH0100	-	Lachnospiraceae	62	78.3	family	24.2	17			5	637	2656245	0.98	21.67	46.35	0.73	38	40	FALSE
MGS:183	2961	O2.UC26-2	Clostridium ramosum	Coprobacillus sp. D7	98.9	99.8	species	21.2	17			5	1017	3136230	1	9.62	31.21	0.87	40	41	FALSE
MGS:386	1529	MH0009	-	Prevotella copri	79.5	80.2	genus	11.4	17	otu_439_V3V5 otu_525_V3V5 otu_41_V3V5 otu_56_V3V5 otu_194_V3V5 otu_340_V3V5 otu_1060_V3V5 otu_952_V3V5 otu_288_V3V5 otu_46_V3V5		5	460	2630970	0.82	119.77	45.9	0.66	32	32	FALSE
MGS:375	1870	V1.UC11-0	Eubacterium dolichum	Eubacterium dolichum	99.7	99.2	species	10.1	17			5	441	2024164	0.97	15.63	36.78	0.83	39	39	FALSE
MGS:420	2554	V1.CD35-1	-	uncultured Clostridium sp.	99	99.6	species	5.8	17			4	993	2887291	0.95	12.63	51.74	0.76	NA	NA	FALSE
MGS:558	1580	V1.UC48-0	Bacteroides fragilis	Bacteroides fragilis	99.9	99.7	species	4.8	17			5	602	4638415	0.59	20.27	43.32	0.74	15	15	FALSE
MGS:273	1040	MH0095	-	Firmicutes	37.6	78.4	phylum	37.4	16			5	371	1341719	0.95	12.41	26.96	0.81	40	41	FALSE
MGS:201	2523	MH0012	-	-				28.3	16	otu_984_V3V5		1	1531	1446099	0.94	8.81	46.48	0.72	NA	NA	NA
MGS:258	1743	V1.UC38-0	Ruminococcaceae bacterium D16	Ruminococcaceae bacterium D16	99.3	97.2	species	28	16			3	791	2329767	0.73	15.74	57.96	0.75	NA	NA	NA
MGS:295	2602	V1.UC14-1	Clostridium aldenense	Clostridiales bacterium 1_7_47FAA	98	92.1	genus	26.3	16			0	2479	1381231	0.3	6.24	49.27	0.56	NA	NA	NA
MGS:341	1308	V1.UC12-0	-	-				17.7	16		otu_876_V1V3	6	178	1734708	0.98	38.98	36.47	0.89	40	41	FALSE
MGS:436	1864	V1.UC50-1	-	Clostridia	69.8	79.1	class	7.6	16			1	1867	1621347	0.91	10.69	60.8	0.62	NA	NA	NA
MGS:260	1662	V1.CD15-3	-	-				24.7	15	otu_436_V3V5 (r=0.94) otu_567_V1V3	otu_436_V3V5	6	175	1816440	1	188.2	46.55	0.83	40	41	FALSE
MGS:356	1065	MH0111	-	-				19.9	15			6	185	1559072	0.97	36.12	28.25	0.81	40	43	FALSE
MGS:191	1854	V1.UC33-0	-	Coriobacteriaceae	67.7	78.8	family	41.2	14			3	859	1880511	1	12.1	57.14	0.78	NA	NA	NA
MGS:178	2065	V1.UC52-1	-	-				37.9	14			3	826	2022192	1	13.31	51.95	0.77	NA	NA	NA
MGS:211	1660	MH0055	Bacteroides plebeius	Bacteroides plebeius	98.6	96.5	species	35.9	14		otu_555_V3V5, otu_871_V3V5, otu_1063_V3V5, otu_924_V1V3, otu_218_V3V5	5	566	3316539	0.76	49.06	44.48	0.71	27	36	FALSE
MGS:170	2055	MH0040	-	Clostridiales	51.1	78.5	order	31.6	14			5	551	2453283	1	61.73	57.61	0.82	40	41	FALSE
MGS:227	2152	V1.UC2-4	-	Blautia	72.2	77.9	genus	22.7	14			6	414	2696174	0.98	14.99	37.78	0.8	39	40	FALSE
MGS:242	2377	O2.UC48-0	-	Clostridiales	45.6	78.5	order	21.2	14			6	483	2568109	1	17.83	46.03	0.79	39	40	FALSE
MGS:363	1062	O2.UC30-0	-	-				20.5	14			2	1005	1370675	0.89	10.65	27.82	0.72	NA	NA	NA
MGS:319	1797	MH0129	-	-				16.9	14			0	1406	1058209	0.68	9.98	51.56	0.63	NA	NA	NA
MGS:445	780	MH0026	-	Prevotella copri	86.1	82.2	genus	14.9	14	otu_115_V3V5 otu_306_V3V5 otu_397_V3V5 otu_504_V3V5 otu_385_V3V5 otu_49_V3V5 otu_310_V3V5 otu_255_V3V5 otu_110_V3V5 otu_128_V3V5 otu_380_V3V5 otu_76_V3V5 otu_155_V3V5		3	1065	2266753	0.85	122.67	46.3	0.64	NA	NA	NA
MGS:569	710	O2.UC51-2	-	Alistipes	85.1	86	genus	11.9	14			1	1032	890874	0.03	18.71	57.1	0.56	NA	NA	NA
MGS:540	1112	V1.UC62-0	-	-				8.3	14			0	1226	763916	0.58	8.1	55.86	0.6	NA	NA	NA
MGS:408	2062	O2.UC35-2	-	Clostridiales	49.9	77.9	order	8.1	14			4	1317	2412714	1	10.44	36.68	0.82	NA	NA	FALSE
MGS:543	1630	V1.UC30-0	-	Clostridiales	61	79.4	order	5.3	14			1	1199	986755	0.82	7.33	43.63	0.59	NA	NA	NA
MGS:174	2065	O2.UC23-2	-	Eubacterium ramulus	90.2	83.8	genus	37.4	13			2	1405	2217273	0.68	10.88	42.28	0.73	NA	NA	NA
MGS:274	1636	V1.CD29-0	-	Clostridiales	43	77.9	order	36.4	13			6	207	2194421	1	30.34	34.32	0.87	40	42	FALSE
MGS:354	1059	MH0025	-	Firmicutes	37.7	78.7	phylum	26	13		otu_666_V1V3, otu_774_V3V5	6	191	1675520	0.97	32.59	28.64	0.84	40	40	FALSE
MGS:223	2194	MH0080	-	Lachnospiraceae	48.3	77.8	family	24.5	13			4	785	2918828	0.95	29.62	43.07	0.67	NA	NA	FALSE
MGS:301	1751	V1.CD13-0	-	Prevotella	65.7	78.3	genus	16.7	13	otu_307_V3V5		6	460	2601976	1	67.87	52.16	0.62	NA	NA	TRUE
MGS:415	1180	MH0110	-	-				14.4	13			0	1104	763437	0.17	7.77	45.66	0.54	NA	NA	NA
MGS:567	758	MH0104	-	-				9.1	13			6	89	1238339	0.98	133.02	27.7	0.85	40	41	FALSE
MGS:1058	1540	V1.CD19-0	-	Prevotella	55	76.7	genus	1.3	13			6	503	2745719	1	33.04	47.37	0.61	40	42	FALSE
MGS:232	1386	V1.UC23-1	Eubacterium biforme	Holdemanella biformis DSM 3969	95.5	90.6	genus	40.7	12	otu_406_V3V5 (r=0.81)	otu_620_V1V3, otu_406_V3V5	4	380	1852748	0.94	49.12	34.09	0.82	NA	NA	FALSE
MGS:202	1504	O2.UC52-2	-	Ruminococcus bromii	79.5	79.1	genus	36.1	12			6	300	1974622	1	159.68	38.41	0.83	40	41	FALSE
MGS:196	1661	MH0038	-	-				33.6	12	otu_498_V3V5 (r=0.74)	otu_498_V3V5	6	195	2136699	1	57.64	35.39	0.9	40	40	FALSE
MGS:226	1687	MH0012	-	-				29.5	12			5	714	2162204	1	45.67	51.48	0.75	40	41	FALSE
MGS:332	1642	V1.UC39-0	-	Clostridiales	52.8	79.3	order	28.3	12			0	1420	821925	0.74	5.96	36.29	0.65	NA	NA	NA
MGS:197	2343	MH0143	-	Lachnospiraceae	61.4	77.9	family	27.8	12			5	442	2621043	0.77	15.1	41.36	0.76	25	27	FALSE
MGS:394	913	MH0173	-	Firmicutes	35.2	78.5	phylum	21	12			4	287	1371759	0.76	18.17	26.18	0.8	NA	NA	FALSE
MGS:294	2318	O2.UC21-2	-	Ruminococcus callidus	91.1	83.8	genus	14.9	12			3	1043	2238706	0.98	12.57	51.87	0.71	NA	NA	NA
MGS:417	1036	O2.UC3-0	-	uncultured Clostridium sp.	99.1	99.2	species	14.6	12	otu_563_V3V5 otu_655_V3V5 otu_1130_V1V3		6	41	1268514	0.92	55.56	27.37	0.91	40	41	FALSE
MGS:511	757	V1.CD18-3	Clostridium clostridioforme	Clostridium clostridioforme	99.9	99.9	species	12.9	12			5	305	3948287	0.65	38.07	46.99	0.75	22	22	FALSE
MGS:333	2036	O2.UC27-0	Bacteroides coprophilus	Bacteroides coprophilus	98.8	99.1	species	12.1	12			5	305	2895113	0.76	93	45.16	0.75	26	28	FALSE
MGS:508	830	V1.UC9-0	-	-				11.1	12			6	136	1102575	0.98	104.15	28.66	0.84	40	41	FALSE
MGS:423	2785	MH0025	-	Bacteroides	84.9	79.6	genus	5.1	12			2	1534	2751527	0.41	15.53	41	0.71	NA	NA	NA
MGS:764	850	O2.UC56-2	-	-				4.3	12			4	328	1493100	0.86	12.93	26.31	0.83	NA	NA	FALSE
MGS:496	2661	MH0088	-	Lachnoclostridium	65.4	77.9	genus	4	12			2	1723	2036185	0.89	12.58	44.18	0.69	NA	NA	NA
MGS:816	1106	V1.CD24-0	-	-				3.3	12		otu_474_V1V3, otu_292_V3V5	0	1105	925741	0.21	8.25	53.33	0.57	NA	NA	NA
MGS:335	1452	V1.CD20-4	Desulfovibrio piger	Desulfovibrio piger	99.5	97.2	species	25.8	11			0	1160	802786	0.77	8.32	61.4	0.55	NA	NA	NA
MGS:271	2302	MH0012	-	-				23.2	11			2	1324	1713890	0.86	15.95	55.25	0.67	NA	NA	NA
MGS:311	2029	V1.UC43-0	-	-				17.7	11			1	1720	1377965	0.92	7.07	51.73	0.65	NA	NA	NA
MGS:428	1705	V1.UC17-2	-	-				10.6	11			2	1520	2097516	0.68	13.09	59.96	0.71	NA	NA	NA
MGS:353	2060	O2.UC58-0	-	Clostridiales	49.5	78.2	order	10.1	11			6	482	2554692	0.98	32.78	45.46	0.77	40	41	FALSE
MGS:574	1060	V1.UC10-0	-	-				6.6	11	otu_841_V3V5		4	228	1083626	0.92	16.19	26.91	0.82	NA	NA	FALSE
MGS:157	1764	V1.UC11-5	-	Bacteroidales	55.7	77.6	order	41.7	10			6	296	2179307	1	158.6	53.85	0.77	40	41	FALSE
MGS:240	1715	MH0117	-	-				37.6	10			5	528	1972489	1	33.11	53.27	0.78	38	38	FALSE
MGS:221	1682	O2.UC11-2	-	Clostridium	71.8	77.9	genus	30.8	10			5	204	3093641	0.64	27.71	28.72	0.87	19	21	FALSE
MGS:365	1635	V1.UC30-0	-	-				14.1	10			1	1281	1148544	0.7	7.63	40.79	0.65	NA	NA	NA
MGS:239	1523	V1.UC25-1	-	-				30.3	9	otu_689_V3V5		6	230	1799441	0.98	205.15	46.43	0.8	40	41	FALSE
MGS:418	1326	V1.UC5-3	-	Firmicutes	54.8	78.6	phylum	29	9			2	1110	1069912	1	7.16	45.95	0.66	NA	NA	NA
MGS:230	2253	V1.UC55-4	-	Lachnospiraceae	49	77.8	family	25.5	9			6	501	2684906	1	14.34	38.27	0.82	40	41	FALSE
MGS:267	1549	MH0142	-	-				25	9	otu_387_V1V3 otu_351_V3V5		6	207	1728055	1	116.19	45.66	0.78	40	41	FALSE
MGS:279	1729	MH0020	-	Bacteroidales	45	78.3	order	19.7	9			6	305	2427878	1	56.08	49.85	0.71	40	40	FALSE
MGS:389	985	MH0116	-	-				19.7	9			5	230	1471139	0.86	17.62	26.76	0.81	34	35	FALSE
MGS:327	1742	V1.UC11-5	-	Clostridiales	56.9	79.4	order	19.4	9			0	1642	1575321	0.83	9.54	57.77	0.66	NA	NA	NA
MGS:168	4455	V1.UC54-0	-	Butyricimonas virosa	93.6	87.4	genus	17.2	9			2	93	86998	0	20.95	46.68	0.62	NA	NA	NA
MGS:396	975	MH0031	-	Eubacterium siraeum	90.1	83.5	genus	16.7	9			3	484	2116863	0.68	32.67	44.57	0.75	NA	NA	NA
MGS:306	1983	V1.CD28-0	-	-				16.2	9	otu_1089_V3V5 (r=0.80)	otu_1089_V3V5	6	337	2193851	1	14.3	36.01	0.89	39	39	FALSE
MGS:470	806	O2.UC37-2	-	-				14.9	9			6	132	1583010	0.94	32.49	27.43	0.82	40	40	FALSE
MGS:492	719	V1.UC40-0	-	Clostridiales	40.4	77.9	order	13.6	9			5	358	1215184	0.97	30.34	26.72	0.8	40	42	FALSE
MGS:352	1799	MH0148	-	Firmicutes	43.7	78.8	phylum	11.9	9			6	235	2253475	1	115.64	37.56	0.85	40	41	FALSE
MGS:348	1848	O2.UC26-0	Clostridium nexile	Clostridium nexile	98.5	98.8	species	11.6	9			5	176	2531321	0.88	69	39.25	0.77	33	36	FALSE
MGS:452	1093	MH0151	-	Firmicutes	42.6	78.5	phylum	11.4	9		otu_468_V1V3	6	69	1246321	0.98	231.81	29.23	0.88	40	41	FALSE
MGS:357	1830	V1.UC39-0	-	Veillonellaceae	70.3	78	family	11.1	9			6	335	1977897	1	100.46	48.29	0.74	40	41	FALSE
MGS:373	2093	O2.UC26-0	[Lachnospiraceae bacterium]	Lachnospiraceae bacterium 9_1_43BFAA	98.9	99.3	species	9.1	9			6	273	2621774	0.98	43.96	39.63	0.77	40	56	TRUE
MGS:384	2277	MH0124	-	-				8.3	9			2	1276	1594775	0.89	11.58	49.9	0.69	NA	NA	NA
MGS:640	1063	V1.UC25-1	Collinsella intestinalis	Collinsella intestinalis	99.3	97.8	species	5.1	9			4	516	1582959	0.97	14.85	62.58	0.82	NA	NA	FALSE
MGS:598	1474	MH0004	-	Bacteroides	72.2	77.2	genus	4	9			5	351	3349009	0.67	61.99	48.87	0.57	22	22	FALSE
MGS:927	1829	O2.UC40-2	-	-				1.3	9	otu_1127_V3V5		6	136	2542296	1	66.89	47.56	0.73	40	41	FALSE
MGS:209	1414	O2.UC51-2	-	Coriobacteriaceae	56.6	78.3	family	43.7	8			5	421	1869351	1	17.22	53.62	0.75	39	39	FALSE
MGS:238	1799	MH0012	-	Firmicutes	41	78.4	phylum	30.6	8			6	383	2126873	1	23.44	45.7	0.75	40	41	FALSE
MGS:291	2234	MH0159	-	-				14.4	8			3	901	2328812	1	24.76	54.57	0.79	NA	NA	NA
MGS:497	913	O2.UC54-0	-	-				14.1	8			2	706	1264159	0.59	9.61	26.56	0.76	NA	NA	NA
MGS:440	1124	MH0145	-	-				12.4	8			6	119	1453531	0.94	26.34	26.76	0.83	38	42	FALSE
MGS:364	1929	V1.CD7-0	Blautia hansenii	Lachnospiraceae bacterium 6_1_63FAA	99.2	98.6	species	10.9	8			6	307	2457678	1	34.06	37.54	0.82	40	42	FALSE
MGS:550	2692	MH0041	-	Parabacteroides	75.3	77.6	genus	3	8			3	1201	2727073	1	18.12	49.93	0.58	NA	NA	NA
MGS:250	1884	V1.UC40-0	-	-				26.8	7			3	1233	1414425	0.95	12.78	55.09	0.64	NA	NA	NA
MGS:328	1206	O2.UC44-2	-	Clostridiales	63.7	79	order	24.5	7			2	963	1434566	0.55	19.9	61.85	0.72	NA	NA	NA
MGS:287	1656	MH0006	Phascolarctobacterium succinatutens	Phascolarctobacterium succinatutens	99.4	98.6	species	23.7	7	otu_930_V1V3		6	272	2397657	1	63.36	44.95	0.74	40	41	FALSE
MGS:343	1058	MH0099	-	Firmicutes	38.4	79.5	phylum	21	7			6	120	1429344	0.97	78.6	27.19	0.83	40	41	FALSE
MGS:290	1615	MH0098	Catenibacterium mitsuokai	Catenibacterium mitsuokai	98.6	94.7	genus	20.2	7	otu_492_V1V3 (r=0.70)	otu_457_V3V5, otu_492_V1V3	6	265	2027821	1	31.89	33.47	0.85	40	41	FALSE
MGS:275	2199	V1.UC10-2	-	-				19.9	7			3	1340	1973536	1	11.03	57.47	0.72	NA	NA	NA
MGS:349	1144	O2.UC41-2	-	-				18.4	7			6	238	1471240	0.98	50.42	46.48	0.86	40	41	FALSE
MGS:471	779	V1.CD15-3	-	Lachnospiraceae	48.4	77.8	family	14.6	7			6	245	2691992	1	28.62	45.58	0.75	40	41	FALSE
MGS:519	863	V1.UC26-0	-	-				13.9	7			0	791	537934	0.53	6.33	45.18	0.54	NA	NA	NA
MGS:483	1231	O2.UC36-2	-	-				11.4	7			3	705	1447093	0.98	11.66	27.84	0.81	NA	NA	NA
MGS:443	1383	MH0003	-	Bacteroides coprocola	95.4	82.1	genus	9.1	7			5	272	3396291	0.61	89.62	43.3	0.75	18	19	FALSE
MGS:1031	1759	V1.CD20-4	-	-				1.3	7			6	250	2538261	1	62.86	52.51	0.73	40	41	FALSE

## Sheet: OTU validation set
MGS:ID	validation set OTU	Pearson correlation	otu genus is the same as MGS genus	MGS genus	otu genus SILVA and WGS/NT db genus	WGS database genus	NT database genus	SILVA database family	WGS database SILVA	NT database family
MGS:445	OTU_97.24891	1	1	Prevotella	Prevotella	NA	NA	Prevotellaceae	NA	NA
MGS:116	OTU_97.12122	0.98	1	Paraprevotella	Paraprevotella	Paraprevotella	NA	Prevotellaceae	Prevotellaceae	NA
MGS:386	OTU_97.16674	0.98	NA	Prevotella	NA	NA	NA	NA	NA	NA
MGS:232	OTU_97.4376	0.97	1	NA	NA	NA	NA	Erysipelotrichaceae	Erysipelotrichaceae	NA
MGS:267	OTU_97.18922	0.97	NA	NA	NA	NA	NA	NA	NA	NA
MGS:332	OTU_97.1392	0.97	NA	NA	Howardella	NA	Howardella	Lachnospiraceae	NA	NA
MGS:290	OTU_97.44435	0.96	1	Catenibacterium	Catenibacterium	Catenibacterium	NA	Erysipelotrichaceae	Erysipelotrichaceae	NA
MGS:115	OTU_97.1280	0.95	NA	NA	NA	NA	NA	NA	NA	NA
MGS:14	OTU_97.6816	0.95	1	Odoribacter	Odoribacter	NA	Odoribacter	Porphyromonadaceae	NA	Porphyromonadaceae
MGS:417	OTU_97.628	0.94	NA	NA	NA	NA	Turicibacter	NA	NA	Erysipelotrichaceae
MGS:260	OTU_97.21611	0.93	NA	NA	NA	NA	NA	NA	NA	NA
MGS:218	OTU_97.33926	0.93	1	Dialister	Dialister	Dialister	Dialister	Veillonellaceae	Veillonellaceae	Veillonellaceae
MGS:324	OTU_97.386	0.92	NA	NA	NA	NA	NA	NA	NA	NA
MGS:302	OTU_97.40766	0.92	NA	NA	NA	NA	NA	NA	NA	NA
MGS:574	OTU_97.1056	0.91	NA	NA	NA	NA	NA	NA	NA	NA
MGS:135	OTU_97.43681	0.91	NA	NA	NA	NA	NA	NA	NA	NA
MGS:29	OTU_97.44361	0.91	NA	Alistipes	NA	NA	NA	NA	NA	NA
MGS:220	OTU_97.12061	0.91	NA	NA	NA	NA	NA	NA	NA	NA
MGS:210	OTU_97.37352	0.89	1	Sutterella	Sutterella	Sutterella	NA	Alcaligenaceae	Sutterellaceae	NA
MGS:384	OTU_97.25561	0.89	NA	NA	NA	NA	NA	Ruminococcaceae	NA	NA
MGS:196	OTU_97.10000	0.88	NA	NA	NA	NA	NA	NA	NA	NA
MGS:67	OTU_97.8736	0.88	1	Alistipes	Alistipes	Alistipes	NA	Rikenellaceae	Rikenellaceae	NA
MGS:119	OTU_97.740	0.88	1	Bifidobacterium	Bifidobacterium	Bifidobacterium	Bifidobacterium	Bifidobacteriaceae	Bifidobacteriaceae	Bifidobacteriaceae
MGS:121	OTU_97.12061	0.87	NA	NA	NA	NA	NA	NA	NA	NA
MGS:269	OTU_97.44876	0.87	NA	NA	NA	NA	NA	NA	NA	NA
MGS:172	OTU_97.3103	0.87	1	Faecalibacterium	Faecalibacterium	Faecalibacterium	NA	Ruminococcaceae	Ruminococcaceae	NA
MGS:154	OTU_97.29737	0.86	1	Akkermansia	Akkermansia	NA	NA	Verrucomicrobiaceae	NA	NA
MGS:314	OTU_97.304	0.86	NA	NA	NA	NA	NA	vadinBB60	NA	NA
MGS:211	OTU_97.2902	0.86	1	Bacteroides	Bacteroides	Bacteroides	NA	Bacteroidaceae	Bacteroidaceae	NA
MGS:321	OTU_97.40787	0.85	NA	NA	NA	NA	NA	NA	NA	NA
MGS:163	OTU_97.13732	0.85	NA	NA	NA	NA	NA	NA	NA	NA
MGS:178	OTU_97.27923	0.85	NA	NA	NA	NA	NA	Ruminococcaceae	NA	NA
MGS:301	OTU_97.6944	0.85	NA	Prevotella	NA	NA	NA	NA	NA	NA
MGS:74	OTU_97.26662	0.85	NA	NA	NA	NA	NA	Christensenellaceae	NA	NA
MGS:177	OTU_97.5360	0.84	NA	NA	NA	NA	NA	Ruminococcaceae	NA	NA
MGS:127	OTU_97.35299	0.84	NA	NA	NA	NA	NA	NA	NA	NA
MGS:245	OTU_97.9846	0.84	NA	NA	NA	NA	NA	Ruminococcaceae	NA	NA
MGS:125	OTU_97.39693	0.84	1	Faecalibacterium	Faecalibacterium	NA	NA	Ruminococcaceae	NA	NA
MGS:223	OTU_97.491	0.83	NA	NA	NA	NA	NA	Lachnospiraceae	NA	NA
MGS:207	OTU_97.6890	0.83	1	Phascolarctobacterium	Phascolarctobacterium	NA	NA	Acidaminococcaceae	NA	NA
MGS:139	OTU_97.20552	0.83	NA	Parasutterella	NA	NA	NA	NA	NA	NA
MGS:53	OTU_97.3588	0.83	1	Alistipes	Alistipes	NA	NA	Rikenellaceae	NA	NA
MGS:117	OTU_97.31349	0.83	NA	NA	Subdoligranulum	NA	NA	Ruminococcaceae	NA	NA
MGS:350	OTU_97.3908	0.83	NA	Butyricimonas	NA	NA	NA	NA	NA	NA
MGS:108	OTU_97.6408	0.82	1	Ruminococcus	Ruminococcus	NA	NA	Ruminococcaceae	NA	NA
MGS:3	OTU_97.33684	0.82	1	Bacteroides	Bacteroides	NA	NA	Bacteroidaceae	NA	NA
MGS:452	OTU_97.32107	0.82	NA	NA	NA	NA	NA	Ruminococcaceae	NA	NA
MGS:98	OTU_97.29270	0.82	NA	Bacteroides	NA	NA	NA	NA	NA	NA
MGS:222	OTU_97.36152	0.82	1	Bacteroides	Bacteroides	Bacteroides	Bacteroides	Bacteroidaceae	Bacteroidaceae	Bacteroidaceae
MGS:226	OTU_97.1583	0.81	NA	NA	NA	NA	NA	Christensenellaceae	NA	NA
MGS:77	OTU_97.522	0.81	1	Alistipes	Alistipes	Alistipes	Alistipes	Rikenellaceae	Rikenellaceae	Rikenellaceae
MGS:180	OTU_97.7225	0.81	NA	Bacteroides	NA	NA	NA	Ruminococcaceae	NA	NA
MGS:394	OTU_97.34547	0.81	NA	NA	NA	NA	NA	NA	NA	NA
MGS:283	OTU_97.31724	0.81	NA	NA	NA	NA	NA	NA	NA	NA
MGS:129	OTU_97.20292	0.8	NA	NA	NA	NA	NA	Ruminococcaceae	NA	NA
MGS:469	OTU_97.42620	0.8	NA	NA	NA	NA	NA	NA	NA	NA
MGS:927	OTU_97.1474	0.8	NA	NA	NA	NA	NA	NA	NA	NA
MGS:103	OTU_97.7041	0.79	NA	NA	NA	NA	NA	Ruminococcaceae	NA	NA
MGS:201	OTU_97.984	0.79	NA	NA	NA	NA	NA	Ruminococcaceae	NA	Ruminococcaceae
MGS:6	OTU_97.15852	0.79	1	Bacteroides	Bacteroides	Bacteroides	Bacteroides	Bacteroidaceae	Bacteroidaceae	Bacteroidaceae
MGS:82	OTU_97.39693	0.79	1	Faecalibacterium	Faecalibacterium	NA	NA	Ruminococcaceae	NA	NA
MGS:319	OTU_97.2805	0.79	NA	NA	NA	NA	NA	NA	NA	NA
MGS:239	OTU_97.36409	0.78	NA	NA	NA	NA	NA	NA	NA	NA
MGS:138	OTU_97.41483	0.78	NA	NA	NA	NA	NA	Christensenellaceae	NA	NA
MGS:70	OTU_97.154	0.78	1	Subdoligranulum	Subdoligranulum	NA	NA	Ruminococcaceae	NA	NA
MGS:443	OTU_97.39233	0.78	1	Bacteroides	Bacteroides	NA	Bacteroides	Bacteroidaceae	NA	Bacteroidaceae
MGS:131	OTU_97.40460	0.77	NA	Coprococcus	NA	NA	NA	NA	NA	NA
MGS:159	OTU_97.524	0.77	NA	NA	NA	NA	NA	Christensenellaceae	NA	NA
MGS:111	OTU_97.25711	0.77	NA	NA	NA	NA	NA	NA	NA	NA
MGS:68	OTU_97.34505	0.77	1	Alistipes	Alistipes	Alistipes	Alistipes	Rikenellaceae	Rikenellaceae	Rikenellaceae
MGS:166	OTU_97.463	0.77	NA	Collinsella	NA	NA	NA	NA	NA	NA
MGS:33	OTU_97.16037	0.77	NA	NA	NA	NA	NA	Christensenellaceae	NA	NA
MGS:101	OTU_97.36120	0.77	NA	NA	NA	NA	NA	NA	NA	NA
MGS:97	OTU_97.29755	0.77	1	Faecalibacterium	Faecalibacterium	Faecalibacterium	NA	Ruminococcaceae	Ruminococcaceae	NA
MGS:540	OTU_97.2863	0.77	NA	NA	NA	NA	NA	Christensenellaceae	NA	NA
MGS:186	OTU_97.1439	0.76	1	Methanobrevibacter	Methanobrevibacter	Methanobrevibacter	NA	Methanobacteriaceae	Methanobacteriaceae	NA
MGS:110	OTU_97.30411	0.76	NA	NA	NA	NA	NA	NA	NA	NA
MGS:195	OTU_97.16701	0.76	1	Faecalibacterium	Faecalibacterium	Faecalibacterium	NA	Ruminococcaceae	Ruminococcaceae	NA
MGS:89	OTU_97.7463	0.75	1	Eubacterium	NA	Eubacterium	NA	Lachnospiraceae	Eubacteriaceae	NA
MGS:254	OTU_97.15346	0.75	1	Ruminoccoccus	Ruminococcus	NA	NA	Ruminococcaceae	NA	NA
MGS:20	OTU_97.21424	0.75	1	Barnesiella	Barnesiella	Barnesiella	NA	Porphyromonadaceae	Porphyromonadaceae	NA
MGS:87	OTU_97.9142	0.75	NA	NA	NA	NA	NA	Ruminococcaceae	NA	NA
MGS:176	OTU_97.29233	0.75	NA	NA	NA	NA	NA	Ruminococcaceae	NA	NA
MGS:233	OTU_97.20552	0.75	NA	Parasutterella	NA	NA	NA	NA	NA	NA
MGS:81	OTU_97.33676	0.74	NA	NA	NA	NA	NA	NA	NA	NA
MGS:192	OTU_97.45378	0.74	NA	NA	NA	NA	NA	NA	NA	NA
MGS:31	OTU_97.36070	0.74	NA	NA	Faecalibacterium	Faecalibacterium	NA	Ruminococcaceae	Ruminococcaceae	NA
MGS:83	OTU_97.30002	0.74	NA	NA	Faecalibacterium	Faecalibacterium	NA	Ruminococcaceae	Ruminococcaceae	NA
MGS:353	OTU_97.16757	0.74	NA	NA	NA	NA	NA	NA	NA	NA
MGS:1031	OTU_97.14191	0.74	NA	NA	NA	NA	NA	NA	NA	NA
MGS:8	OTU_97.39693	0.74	NA	NA	Faecalibacterium	NA	NA	Ruminococcaceae	NA	NA
MGS:157	OTU_97.26828	0.74	NA	NA	NA	NA	NA	NA	NA	NA
MGS:22	OTU_97.4095	0.74	NA	Bacteroides	NA	NA	NA	NA	NA	NA
MGS:185	OTU_97.17764	0.74	NA	NA	NA	NA	NA	vadinBB60	NA	NA
MGS:206	OTU_97.7066	0.74	NA	Faecalibacterium	NA	NA	NA	NA	NA	NA
MGS:274	OTU_97.2066	0.73	NA	NA	NA	NA	NA	Defluviitaleaceae	NA	NA
MGS:369	OTU_97.7585	0.73	NA	NA	NA	NA	NA	vadinBB60	NA	NA
MGS:241	OTU_97.39746	0.73	NA	NA	NA	NA	NA	NA	NA	NA
MGS:251	OTU_97.22783	0.73	NA	NA	NA	NA	NA	Ruminococcaceae	NA	Ruminococcaceae
MGS:49	OTU_97.45116	0.73	NA	NA	NA	NA	NA	Ruminococcaceae	NA	NA
MGS:291	OTU_97.2863	0.73	NA	NA	NA	NA	NA	Christensenellaceae	NA	NA
MGS:567	OTU_97.14356	0.73	NA	NA	NA	NA	NA	NA	NA	NA
MGS:57	OTU_97.8223	0.72	1	Ruminococcus	Ruminococcus	NA	Ruminococcus	Ruminococcaceae	NA	Ruminococcaceae
MGS:113	OTU_97.10773	0.72	1	Parabacteroides	Parabacteroides	Parabacteroides	NA	Porphyromonadaceae	Porphyromonadaceae	NA
MGS:240	OTU_97.2621	0.71	NA	NA	NA	NA	NA	NA	NA	NA
MGS:169	OTU_97.1028	0.71	NA	NA	Anaerotruncus	NA	NA	Ruminococcaceae	NA	NA
MGS:306	OTU_97.16237	0.71	NA	NA	NA	NA	NA	NA	NA	NA
MGS:356	OTU_97.9339	0.71	NA	NA	NA	NA	NA	NA	NA	NA
MGS:34	OTU_97.31349	0.71	NA	NA	Subdoligranulum	NA	NA	Ruminococcaceae	NA	NA
MGS:508	OTU_97.14356	0.71	NA	NA	NA	NA	NA	NA	NA	NA
MGS:246	OTU_97.30909	0.71	NA	Parabacteroides	Parabacteroides	Parabacteroides	NA	Porphyromonadaceae	Porphyromonadaceae	NA
MGS:204	OTU_97.29721	0.71	NA	NA	NA	NA	NA	Ruminococcaceae	NA	NA
MGS:493	OTU_97.1517	0.71	NA	NA	NA	NA	NA	NA	NA	NA
MGS:100	OTU_97.23322	0.7	NA	NA	Blautia	NA	NA	Lachnospiraceae	NA	NA
MGS:225	OTU_97.9292	0.7	1	Butyricimonas	Butyricimonas	NA	Butyricimonas	Porphyromonadaceae	NA	Porphyromonadaceae
MGS:325	OTU_97.410	0.7	1	Acidaminococcus	Acidaminococcus	Acidaminococcus	Acidaminococcus	Acidaminococcaceae	Acidaminococcaceae	Acidaminococcaceae
MGS:4	OTU_97.25714	0.7	1	Escherichia	Escherichia-Shigella	Shigella	Escherichia	Enterobacteriaceae	Enterobacteriaceae	Enterobacteriaceae
MGS:124	OTU_97.29721	0.7	NA	NA	NA	NA	NA	Ruminococcaceae	NA	NA
MGS:198	OTU_97.39746	0.7	NA	NA	NA	NA	NA	NA	NA	NA
MGS:503	OTU_97.5842	0.7	NA	NA	NA	NA	NA	Ruminococcaceae	NA	NA
MGS:62	OTU_97.44028	0.69	NA	NA	NA	NA	NA	NA	NA	NA
MGS:420	OTU_97.30968	0.69	NA	NA	NA	NA	NA	NA	NA	NA
MGS:326	OTU_97.1122	0.69	NA	NA	NA	NA	NA	Ruminococcaceae	NA	NA
MGS:323	OTU_97.893	0.69	1	Eubacterium	NA	Eubacterium	NA	Erysipelotrichaceae	Eubacteriaceae	NA
MGS:37	OTU_97.39693	0.68	NA	NA	Faecalibacterium	NA	NA	Ruminococcaceae	NA	NA
MGS:273	OTU_97.380	0.68	NA	NA	NA	NA	NA	Ruminococcaceae	NA	NA
MGS:235	OTU_97.39556	0.68	NA	NA	NA	NA	Clostridium	Erysipelotrichaceae	NA	Clostridiaceae
MGS:80	OTU_97.5128	0.68	1	Eubacterium	NA	Eubacterium	Eubacterium	Ruminococcaceae	Ruminococcaceae	Eubacteriaceae
MGS:354	OTU_97.34841	0.68	NA	NA	NA	NA	NA	NA	NA	NA
MGS:357	OTU_97.40243	0.68	NA	NA	NA	NA	NA	NA	NA	NA
MGS:46	OTU_97.30987	0.68	NA	NA	Faecalibacterium	Faecalibacterium	NA	Ruminococcaceae	Ruminococcaceae	NA
MGS:69	OTU_97.573	0.68	1	Bifidobacterium	Bifidobacterium	Bifidobacterium	Bifidobacterium	Bifidobacteriaceae	Bifidobacteriaceae	Bifidobacteriaceae
MGS:428	OTU_97.36360	0.68	NA	NA	NA	NA	NA	Christensenellaceae	NA	NA
MGS:72	OTU_97.24795	0.67	1	Eubacterium	NA	NA	Eubacterium	Lachnospiraceae	NA	Eubacteriaceae
MGS:1329	OTU_97.5710	0.67	1	Clostridium	NA	Clostridium	NA	Peptostreptococcaceae	Peptostreptococcaceae	Clostridiaceae
MGS:23	OTU_97.39542	0.67	NA	Alistipes	NA	NA	NA	NA	NA	NA
MGS:93	OTU_97.29721	0.67	NA	NA	NA	NA	NA	Ruminococcaceae	NA	NA
MGS:88	OTU_97.549	0.67	1	Alistipes	Alistipes	Alistipes	Alistipes	Rikenellaceae	Rikenellaceae	Rikenellaceae
MGS:21	OTU_97.5417	0.67	1	Bacteroides	Bacteroides	Bacteroides	NA	Bacteroidaceae	Bacteroidaceae	NA
MGS:275	OTU_97.1099	0.66	NA	NA	NA	NA	NA	NA	NA	NA
MGS:764	OTU_97.44141	0.66	NA	NA	NA	NA	NA	NA	NA	NA
MGS:191	OTU_97.8308	0.66	NA	NA	NA	NA	NA	NA	NA	NA
MGS:47	OTU_97.40465	0.66	1	Bacteroides	Bacteroides	Bacteroides	Bacteroides	Bacteroidaceae	Bacteroidaceae	Bacteroidaceae
MGS:128	OTU_97.42817	0.66	1	Faecalibacterium	Faecalibacterium	Faecalibacterium	NA	Ruminococcaceae	Ruminococcaceae	NA
MGS:142	OTU_97.51	0.66	1	Faecalibacterium	Faecalibacterium	Faecalibacterium	NA	Ruminococcaceae	Ruminococcaceae	NA
MGS:359	OTU_97.32663	0.66	NA	NA	NA	NA	NA	NA	NA	NA
MGS:95	OTU_97.44738	0.65	NA	NA	NA	NA	NA	NA	NA	NA
MGS:24	OTU_97.51	0.65	NA	NA	Faecalibacterium	Faecalibacterium	NA	Ruminococcaceae	Ruminococcaceae	NA
MGS:102	OTU_97.30812	0.65	NA	NA	NA	NA	NA	NA	NA	NA
MGS:374	OTU_97.33625	0.65	NA	NA	NA	NA	NA	NA	NA	NA
MGS:279	OTU_97.14169	0.65	NA	NA	NA	NA	NA	S24-7	NA	NA
MGS:234	OTU_97.3624	0.65	1	Bifidobacterium	Bifidobacterium	Bifidobacterium	Bifidobacterium	Bifidobacteriaceae	Bifidobacteriaceae	Bifidobacteriaceae
MGS:187	OTU_97.1122	0.65	NA	NA	NA	NA	NA	Ruminococcaceae	NA	NA
MGS:400	OTU_97.1122	0.65	NA	NA	NA	NA	NA	Ruminococcaceae	NA	NA
MGS:85	OTU_97.29721	0.65	NA	NA	NA	NA	NA	Ruminococcaceae	NA	NA
MGS:249	OTU_97.13695	0.65	NA	NA	NA	NA	NA	Ruminococcaceae	NA	NA
MGS:42	OTU_97.33850	0.64	NA	Dorea	NA	NA	NA	NA	NA	NA
MGS:86	OTU_97.3901	0.64	NA	NA	NA	NA	NA	NA	NA	NA
MGS:48	OTU_97.30909	0.64	1	Parabacteroides	Parabacteroides	Parabacteroides	NA	Porphyromonadaceae	Porphyromonadaceae	NA
MGS:63	OTU_97.12153	0.64	NA	NA	NA	NA	NA	NA	NA	NA
MGS:311	OTU_97.8728	0.64	NA	NA	NA	NA	NA	Ruminococcaceae	NA	NA
MGS:263	OTU_97.3974	0.64	1	Bifidobacterium	Bifidobacterium	Bifidobacterium	Bifidobacterium	Bifidobacteriaceae	Bifidobacteriaceae	Bifidobacteriaceae
MGS:32	OTU_97.39939	0.64	1	Bacteroides	Bacteroides	Bacteroides	NA	Bacteroidaceae	Bacteroidaceae	NA
MGS:165	OTU_97.1061	0.64	NA	NA	NA	NA	NA	Lachnospiraceae	NA	NA
MGS:407	OTU_97.27785	0.64	NA	NA	NA	NA	NA	NA	NA	NA
MGS:454	OTU_97.983	0.64	NA	NA	NA	NA	NA	Ruminococcaceae	NA	NA
MGS:43	OTU_97.42529	0.63	0	Lachnoclostridium	Faecalibacterium	Faecalibacterium	NA	Ruminococcaceae	Ruminococcaceae	NA
MGS:483	OTU_97.14941	0.63	NA	NA	NA	NA	NA	NA	NA	NA
MGS:341	OTU_97.13957	0.63	NA	NA	NA	NA	NA	NA	NA	NA
MGS:298	OTU_97.1425	0.63	NA	NA	NA	NA	NA	Coriobacteriaceae	NA	NA
MGS:90	OTU_97.51	0.63	0	Ruminococcus	Faecalibacterium	Faecalibacterium	NA	Ruminococcaceae	Ruminococcaceae	NA
MGS:335	OTU_97.2503	0.63	1	Desulfovibrio	Desulfovibrio	NA	NA	Desulfovibrionaceae	NA	NA
MGS:160	OTU_97.37165	0.63	1	Bacteroides	Bacteroides	NA	NA	Bacteroidaceae	NA	NA
MGS:106	OTU_97.12509	0.63	1	Faecalibacterium	Faecalibacterium	Faecalibacterium	Faecalibacterium	Ruminococcaceae	Ruminococcaceae	Ruminococcaceae
MGS:310	OTU_97.22567	0.63	1	Erysipelatoclostridium	NA	Erysipelatoclostridium	Erysipelatoclostridium	Erysipelotrichaceae	Erysipelotrichaceae	Erysipelotrichaceae
MGS:188	OTU_97.42909	0.63	NA	NA	NA	NA	NA	NA	NA	NA
MGS:331	OTU_97.39953	0.63	NA	NA	NA	NA	NA	NA	NA	NA
MGS:28	OTU_97.44697	0.62	NA	Dorea	NA	NA	NA	NA	NA	NA
MGS:50	OTU_97.36070	0.62	NA	NA	Faecalibacterium	Faecalibacterium	NA	Ruminococcaceae	Ruminococcaceae	NA
MGS:264	OTU_97.18964	0.62	0	Clostridium	Coprococcus	Clostridium	NA	Lachnospiraceae	Clostridiaceae	NA
MGS:150	OTU_97.13117	0.62	NA	NA	NA	NA	NA	NA	NA	NA
MGS:109	OTU_97.10374	0.62	1	Bacteroides	Bacteroides	NA	NA	Bacteroidaceae	NA	NA
MGS:96	OTU_97.29429	0.62	NA	NA	NA	NA	NA	NA	NA	NA
MGS:401	OTU_97.36945	0.62	NA	NA	NA	NA	NA	NA	NA	NA
MGS:73	OTU_97.27991	0.61	NA	NA	NA	NA	NA	Lachnospiraceae	NA	NA
MGS:16	OTU_97.5362	0.61	0	Roseburia	Faecalibacterium	Faecalibacterium	NA	Ruminococcaceae	Ruminococcaceae	NA
MGS:15	OTU_97.19344	0.61	NA	Roseburia	NA	NA	NA	NA	NA	NA
MGS:66	OTU_97.22818	0.61	NA	NA	NA	NA	NA	NA	NA	NA
MGS:309	OTU_97.23601	0.61	NA	NA	NA	Eubacterium	NA	NA	Eubacteriaceae	NA
MGS:75	OTU_97.7979	0.61	NA	NA	NA	NA	NA	NA	NA	NA
MGS:2	OTU_97.3049	0.61	NA	Parabacteroides	NA	NA	NA	NA	NA	NA
MGS:114	OTU_97.17701	0.61	NA	NA	NA	NA	NA	Ruminococcaceae	NA	NA
MGS:202	OTU_97.31303	0.61	NA	NA	NA	NA	NA	NA	NA	NA
MGS:17	OTU_97.40958	0.6	NA	Ruminococcus	NA	NA	NA	NA	NA	NA
MGS:44	OTU_97.39693	0.6	NA	NA	Faecalibacterium	NA	NA	Ruminococcaceae	NA	NA
MGS:363	OTU_97.12510	0.6	NA	NA	NA	NA	NA	Ruminococcaceae	NA	Ruminococcaceae
MGS:120	OTU_97.17031	0.6	1	Bacteroides	Bacteroides	Bacteroides	NA	Bacteroidaceae	Bacteroidaceae	NA
MGS:151	OTU_97.26909	0.6	NA	Clostridium	NA	NA	NA	NA	NA	NA
MGS:468	OTU_97.4996	0.6	NA	NA	NA	NA	NA	NA	NA	NA
MGS:156	OTU_97.1599	0.59	NA	NA	NA	NA	NA	Lachnospiraceae	NA	NA
MGS:203	OTU_97.43133	0.59	1	Bacteroides	Bacteroides	Bacteroides	NA	Bacteroidaceae	Bacteroidaceae	NA
MGS:52	OTU_97.26071	0.58	NA	NA	Blautia	NA	NA	Lachnospiraceae	NA	NA
MGS:76	OTU_97.21035	0.58	NA	Eubacterium	NA	NA	NA	NA	NA	NA
MGS:99	OTU_97.20351	0.58	NA	NA	Ruminococcus	NA	NA	Ruminococcaceae	NA	NA
MGS:256	OTU_97.44373	0.58	NA	NA	NA	NA	NA	NA	NA	NA
MGS:71	OTU_97.5596	0.58	NA	Blautia	NA	NA	NA	NA	NA	NA
MGS:296	OTU_97.2452	0.58	NA	NA	NA	NA	NA	Peptococcaceae	NA	Peptococcaceae
MGS:322	OTU_97.39939	0.58	1	Bacteroides	Bacteroides	Bacteroides	NA	Bacteroidaceae	Bacteroidaceae	NA
MGS:35	OTU_97.15651	0.58	1	Haemophilus	Haemophilus	Haemophilus	NA	Pasteurellaceae	Pasteurellaceae	NA
MGS:214	OTU_97.8667	0.58	NA	NA	Alistipes	Alistipes	NA	Rikenellaceae	Rikenellaceae	NA
MGS:58	OTU_97.3225	0.57	NA	NA	NA	NA	NA	Lachnospiraceae	NA	NA
MGS:147	OTU_97.6338	0.57	1	Blautia	Blautia	Blautia	Blautia	Lachnospiraceae	Lachnospiraceae	Lachnospiraceae
MGS:152	OTU_97.44018	0.57	NA	NA	NA	NA	NA	NA	NA	NA
MGS:492	OTU_97.17568	0.57	NA	NA	NA	NA	NA	NA	NA	NA
MGS:140	OTU_97.691	0.57	NA	Coprococcus	NA	NA	NA	NA	NA	NA
MGS:265	OTU_97.23327	0.57	1	Clostridium	NA	Clostridium	NA	NA	Clostridiaceae	NA
MGS:39	OTU_97.51	0.57	0	Ruminococcus	Faecalibacterium	Faecalibacterium	NA	Ruminococcaceae	Ruminococcaceae	NA
MGS:137	OTU_97.27230	0.57	NA	NA	NA	NA	NA	Ruminococcaceae	NA	NA
MGS:55	OTU_97.23440	0.57	NA	Blautia	NA	NA	NA	NA	NA	NA
MGS:278	OTU_97.22356	0.57	NA	NA	NA	NA	NA	vadinBB60	NA	NA
MGS:221	OTU_97.6333	0.57	NA	NA	NA	NA	NA	NA	NA	NA
MGS:349	OTU_97.38703	0.57	NA	NA	NA	NA	NA	NA	NA	NA
MGS:522	OTU_97.9142	0.57	NA	NA	NA	NA	NA	Ruminococcaceae	NA	NA
MGS:597	OTU_97.42473	0.57	NA	NA	NA	NA	NA	Ruminococcaceae	NA	NA
MGS:25	OTU_97.27850	0.56	0	NA	Faecalibacterium	Faecalibacterium	NA	Ruminococcaceae	Ruminococcaceae	NA
MGS:38	OTU_97.10940	0.56	1	NA	Lachnospira	NA	NA	Lachnospiraceae	NA	NA
MGS:170	OTU_97.9867	0.56	NA	NA	NA	NA	NA	NA	NA	NA
MGS:329	OTU_97.29192	0.56	NA	Clostridium	NA	NA	NA	NA	NA	NA
MGS:285	OTU_97.577	0.56	NA	NA	NA	NA	NA	Defluviitaleaceae	NA	NA
MGS:436	OTU_97.23105	0.56	NA	NA	NA	NA	NA	NA	NA	NA
MGS:91	OTU_97.36070	0.56	NA	NA	Faecalibacterium	Faecalibacterium	NA	Ruminococcaceae	Ruminococcaceae	NA
MGS:40	OTU_97.40301	0.56	1	Bacteroides	Bacteroides	Bacteroides	NA	Bacteroidaceae	Bacteroidaceae	NA
MGS:105	OTU_97.29233	0.55	NA	NA	NA	NA	NA	Ruminococcaceae	NA	NA
MGS:9	OTU_97.23172	0.55	NA	Ruminococcus	NA	NA	NA	NA	NA	NA
MGS:194	OTU_97.16276	0.55	NA	NA	NA	NA	NA	NA	NA	NA
MGS:123	OTU_97.819	0.55	NA	Clostridium	NA	NA	NA	NA	NA	NA
MGS:389	OTU_97.9454	0.55	NA	NA	NA	NA	NA	Ruminococcaceae	NA	NA
MGS:155	OTU_97.16701	0.55	NA	NA	Faecalibacterium	Faecalibacterium	NA	Ruminococcaceae	Ruminococcaceae	NA
MGS:418	OTU_97.5253	0.55	NA	NA	Prevotella	NA	NA	Prevotellaceae	NA	NA
MGS:271	OTU_97.8031	0.55	NA	NA	NA	NA	NA	Ruminococcaceae	NA	NA
MGS:173	OTU_97.7534	0.55	NA	NA	NA	NA	NA	NA	NA	NA
MGS:280	OTU_97.3036	0.55	1	Eggerthella	Eggerthella	Eggerthella	Eggerthella	Coriobacteriaceae	Peptostreptococcaceae	Coriobacteriaceae
MGS:107	OTU_97.39693	0.54	NA	NA	Faecalibacterium	NA	NA	Ruminococcaceae	NA	NA
MGS:164	OTU_97.6103	0.54	0	Prevotella	Bacteroides	Bacteroides	NA	Bacteroidaceae	Bacteroidaceae	NA
MGS:158	OTU_97.38324	0.54	1	Bacteroides	Bacteroides	Bacteroides	NA	Bacteroidaceae	Bacteroidaceae	NA
MGS:243	OTU_97.10042	0.54	NA	NA	NA	NA	NA	NA	NA	NA
MGS:13	OTU_97.36085	0.53	1	Roseburia	NA	Roseburia	NA	Lachnospiraceae	Lachnospiraceae	NA
MGS:293	OTU_97.1902	0.53	0	Candidatus Stoquefichus	NA	NA	Clostridium	Erysipelotrichaceae	NA	Clostridiaceae
MGS:36	OTU_97.39956	0.53	NA	Eubacterium	NA	NA	NA	Lachnospiraceae	NA	NA
MGS:56	OTU_97.42033	0.53	NA	NA	NA	NA	NA	NA	NA	NA
MGS:65	OTU_97.36070	0.53	NA	NA	Faecalibacterium	Faecalibacterium	NA	Ruminococcaceae	Ruminococcaceae	NA
MGS:12	OTU_97.39113	0.53	NA	Eubacterium	NA	NA	NA	NA	NA	NA
MGS:10	OTU_97.16318	0.53	1	Bilophila	Bilophila	Bilophila	NA	Desulfovibrionaceae	Desulfovibrionaceae	NA
MGS:238	OTU_97.15339	0.53	NA	NA	NA	NA	NA	NA	NA	NA
MGS:440	OTU_97.16145	0.53	NA	NA	NA	NA	NA	Ruminococcaceae	NA	NA
MGS:347	OTU_97.35230	0.53	NA	NA	NA	NA	NA	NA	NA	NA
MGS:316	OTU_97.21383	0.53	NA	Clostridium	NA	NA	NA	NA	NA	NA
MGS:426	OTU_97.34656	0.53	NA	NA	Subdoligranulum	NA	NA	Ruminococcaceae	NA	NA
MGS:213	OTU_97.43378	0.52	NA	NA	NA	NA	NA	NA	NA	NA
MGS:19	OTU_97.9722	0.52	0	Coprococcus	Faecalibacterium	Faecalibacterium	NA	Ruminococcaceae	Ruminococcaceae	NA
MGS:51	OTU_97.7602	0.52	0	Tannerella	Bacteroides	Bacteroides	NA	Bacteroidaceae	Bacteroidaceae	NA
MGS:104	OTU_97.536	0.52	1	Ruminococcus	NA	Ruminococcus	NA	Lachnospiraceae	Ruminococcaceae	NA
MGS:78	OTU_97.15779	0.52	0	Lachnoclostridium	Faecalibacterium	Faecalibacterium	NA	Ruminococcaceae	Ruminococcaceae	NA
MGS:92	OTU_97.16376	0.52	NA	NA	NA	NA	NA	NA	NA	NA
MGS:168	OTU_97.16290	0.52	NA	NA	Butyricimonas	NA	NA	Porphyromonadaceae	NA	NA
MGS:179	OTU_97.35073	0.51	NA	NA	NA	NA	NA	NA	NA	NA
MGS:287	OTU_97.6225	0.51	NA	Phascolarctobacterium	NA	NA	NA	NA	NA	NA
MGS:205	OTU_97.2328	0.51	NA	NA	NA	NA	NA	NA	NA	NA
MGS:244	OTU_97.12704	0.51	NA	Clostridium	NA	NA	NA	NA	NA	NA
MGS:209	OTU_97.32315	0.51	NA	NA	NA	NA	NA	NA	NA	NA
MGS:396	OTU_97.45097	0.51	NA	Eubacterium	NA	NA	NA	NA	NA	NA
MGS:133	OTU_97.19911	0.51	NA	Faecalibacterium	NA	NA	NA	Ruminococcaceae	NA	NA
MGS:141	OTU_97.34301	0.51	NA	Blautia	NA	NA	NA	NA	NA	NA
MGS:167	OTU_97.34688	0.5	NA	NA	NA	NA	NA	NA	NA	NA
MGS:7	OTU_97.26072	0.5	NA	Clostridium	NA	NA	NA	Lachnospiraceae	NA	NA
MGS:161	OTU_97.15339	0.5	NA	NA	NA	NA	NA	NA	NA	NA
MGS:317	OTU_97.16211	0.5	NA	NA	NA	NA	Dorea	Lachnospiraceae	NA	Lachnospiraceae
MGS:118	OTU_97.1055	0.5	NA	NA	Barnesiella	NA	Barnesiella	Porphyromonadaceae	NA	Porphyromonadaceae
MGS:375	OTU_97.5837	0.5	1	NA	NA	NA	NA	Erysipelotrichaceae	Erysipelotrichaceae	Erysipelotrichaceae
MGS:199	OTU_97.40340	0.5	NA	NA	NA	NA	NA	NA	NA	NA
MGS:754	OTU_97.5483	0.5	NA	Bacteroides	NA	NA	NA	NA	NA	NA
MGS:543	OTU_97.10125	0.5	NA	NA	Coprococcus	NA	NA	Lachnospiraceae	NA	NA
MGS:348	OTU_97.40769	0.49	NA	Clostridium	NA	NA	NA	NA	NA	NA
MGS:126	OTU_97.3490	0.49	1	Blautia	NA	NA	Blautia	Lachnospiraceae	Lachnospiraceae	Lachnospiraceae
MGS:286	OTU_97.13080	0.49	NA	NA	NA	NA	NA	NA	NA	NA
MGS:408	OTU_97.2150	0.49	NA	NA	NA	NA	NA	S24-7	NA	NA
MGS:162	OTU_97.35786	0.49	1	Bacteroides	Bacteroides	Bacteroides	NA	Bacteroidaceae	Bacteroidaceae	NA
MGS:200	OTU_97.3340	0.49	0	Alistipes	Anaerotruncus	NA	NA	Ruminococcaceae	NA	NA
MGS:569	OTU_97.39973	0.49	NA	NA	NA	NA	NA	NA	NA	NA
MGS:182	OTU_97.31833	0.48	NA	NA	NA	NA	NA	Ruminococcaceae	NA	NA
MGS:45	OTU_97.28747	0.48	NA	NA	NA	NA	NA	NA	NA	NA
MGS:471	OTU_97.28737	0.48	NA	NA	Butyricimonas	NA	Butyricimonas	Porphyromonadaceae	NA	Porphyromonadaceae
MGS:217	OTU_97.20732	0.48	NA	NA	NA	NA	NA	Ruminococcaceae	NA	NA
MGS:511	OTU_97.13758	0.48	NA	Clostridium	NA	NA	NA	NA	NA	NA
MGS:315	OTU_97.10683	0.48	1	Bacteroides	Bacteroides	Bacteroides	Bacteroides	Bacteroidaceae	Bacteroidaceae	Bacteroidaceae
MGS:564	OTU_97.14573	0.48	NA	Bacteroides	NA	NA	NA	NA	NA	NA
MGS:365	OTU_97.8809	0.48	NA	NA	NA	NA	NA	NA	NA	NA
MGS:458	OTU_97.21026	0.48	NA	NA	NA	NA	NA	NA	NA	NA
MGS:212	OTU_97.22192	0.47	NA	Blautia	NA	NA	NA	Christensenellaceae	NA	NA
MGS:122	OTU_97.14517	0.47	NA	NA	NA	NA	NA	Lachnospiraceae	NA	NA
MGS:54	OTU_97.566	0.47	NA	NA	NA	Clostridium	NA	Peptostreptococcaceae	Clostridiaceae	NA
MGS:61	OTU_97.13655	0.47	NA	Blautia	NA	NA	NA	NA	NA	NA
MGS:18	OTU_97.24419	0.47	NA	NA	NA	NA	NA	NA	NA	NA
MGS:183	OTU_97.1428	0.47	1	Coprobacillus	NA	Coprobacillus	Erysipelatoclostridium	Erysipelotrichaceae	Erysipelotrichaceae	Erysipelotrichaceae
MGS:11	OTU_97.3645	0.47	NA	NA	NA	NA	NA	NA	NA	NA
MGS:197	OTU_97.32301	0.47	NA	NA	Veillonella	Veillonella	NA	Veillonellaceae	Veillonellaceae	NA
MGS:352	OTU_97.15596	0.47	NA	NA	NA	NA	NA	NA	NA	NA
MGS:300	OTU_97.2055	0.47	NA	NA	NA	NA	NA	Ruminococcaceae	NA	NA
MGS:143	OTU_97.468	0.47	NA	NA	NA	NA	NA	Ruminococcaceae	NA	NA
MGS:412	OTU_97.19208	0.47	0	Gordonibacter	Blautia	NA	Adlercreutzia	Lachnospiraceae	NA	Coriobacteriaceae
MGS:297	OTU_97.26194	0.47	NA	NA	NA	NA	NA	Ruminococcaceae	NA	NA
MGS:253	OTU_97.6968	0.46	NA	NA	NA	NA	NA	Lachnospiraceae	NA	NA
MGS:343	OTU_97.17846	0.46	NA	NA	NA	NA	NA	NA	NA	NA
MGS:470	OTU_97.22713	0.46	NA	NA	NA	NA	NA	NA	NA	NA
MGS:250	OTU_97.25624	0.46	NA	NA	NA	NA	NA	S24-7	NA	NA
MGS:507	OTU_97.44471	0.46	NA	Clostridium	NA	NA	NA	Ruminococcaceae	NA	NA
MGS:480	OTU_97.25433	0.46	NA	NA	NA	NA	NA	NA	NA	NA
MGS:145	OTU_97.4173	0.45	NA	NA	NA	NA	NA	NA	NA	NA
MGS:216	OTU_97.19720	0.45	NA	Coprobacillus	NA	NA	NA	NA	NA	NA
MGS:27	OTU_97.39504	0.45	0	Clostridium	Alistipes	Alistipes	NA	Rikenellaceae	Rikenellaceae	NA
MGS:5	OTU_97.17801	0.45	0	NA	Flavonifractor	Pseudoflavonifractor	NA	Ruminococcaceae	NA	NA
MGS:134	OTU_97.10125	0.45	0	Clostridium	Coprococcus	NA	NA	Lachnospiraceae	NA	NA
MGS:136	OTU_97.39960	0.45	NA	NA	Dialister	NA	NA	Veillonellaceae	NA	NA
MGS:344	OTU_97.34675	0.45	NA	NA	NA	NA	NA	NA	NA	NA
MGS:219	OTU_97.36081	0.45	NA	Dorea	NA	NA	NA	Lachnospiraceae	NA	NA
MGS:261	OTU_97.4323	0.45	NA	NA	Subdoligranulum	NA	NA	Ruminococcaceae	NA	NA
MGS:146	OTU_97.17872	0.44	NA	Eubacterium	NA	NA	NA	NA	NA	NA
MGS:64	OTU_97.30077	0.44	NA	NA	NA	NA	NA	NA	NA	NA
MGS:41	OTU_97.42817	0.44	NA	NA	Faecalibacterium	Faecalibacterium	NA	Ruminococcaceae	Ruminococcaceae	NA
MGS:148	OTU_97.43409	0.44	NA	Streptococcus	NA	NA	NA	NA	NA	NA
MGS:174	OTU_97.12286	0.44	NA	NA	NA	NA	NA	NA	NA	NA
MGS:328	OTU_97.28706	0.44	NA	NA	Oribacterium	Oribacterium	Oribacterium	Lachnospiraceae	Lachnospiraceae	Lachnospiraceae
MGS:519	OTU_97.26512	0.44	NA	NA	Dialister	Dialister	Dialister	Veillonellaceae	Veillonellaceae	Veillonellaceae
MGS:130	OTU_97.13541	0.44	1	Bacteroides	Bacteroides	Bacteroides	NA	Bacteroidaceae	Bacteroidaceae	NA
MGS:1	OTU_97.33676	0.43	NA	Subdoligranulum	NA	NA	NA	NA	NA	NA
MGS:94	OTU_97.43446	0.43	NA	NA	NA	NA	NA	Ruminococcaceae	NA	NA
MGS:248	OTU_97.22902	0.43	NA	Eubacterium	NA	NA	NA	NA	NA	NA
MGS:144	OTU_97.19259	0.43	NA	NA	NA	NA	NA	NA	NA	NA
MGS:189	OTU_97.31741	0.43	1	Bacteroides	Bacteroides	Bacteroides	NA	Bacteroidaceae	Bacteroidaceae	NA
MGS:292	OTU_97.43042	0.43	NA	Ruminococcus	NA	NA	NA	NA	NA	NA
MGS:153	OTU_97.26809	0.43	NA	NA	NA	NA	NA	NA	NA	NA
MGS:59	OTU_97.34976	0.43	0	Clostridium	Flavonifractor	Clostridium	Flavonifractor	Ruminococcaceae	Clostridiaceae	NA
MGS:497	OTU_97.674	0.43	NA	NA	NA	NA	NA	NA	NA	Clostridiaceae
MGS:60	OTU_97.16276	0.43	NA	NA	NA	NA	NA	NA	NA	NA
MGS:84	OTU_97.34196	0.43	NA	Alistipes	NA	NA	NA	Ruminococcaceae	NA	NA
MGS:132	OTU_97.3490	0.42	0	Clostridium	NA	NA	Blautia	Lachnospiraceae	Lachnospiraceae	Lachnospiraceae
MGS:26	OTU_97.577	0.42	NA	Clostridium	NA	NA	NA	Defluviitaleaceae	NA	NA
MGS:231	OTU_97.2166	0.42	NA	Ruminococcus	NA	NA	NA	Ruminococcaceae	NA	NA
MGS:494	OTU_97.14910	0.42	NA	NA	NA	NA	NA	NA	NA	NA
MGS:295	OTU_97.44843	0.42	NA	NA	NA	NA	NA	NA	NA	NA
MGS:257	OTU_97.34976	0.41	0	Blautia	Flavonifractor	Clostridium	Flavonifractor	Ruminococcaceae	Clostridiaceae	NA
MGS:224	OTU_97.6391	0.41	NA	Clostridium	NA	NA	NA	NA	NA	NA
MGS:190	OTU_97.13758	0.41	NA	Clostridium	NA	NA	NA	NA	NA	NA
MGS:237	OTU_97.3979	0.41	0	Ruminococcus	Lachnoanaerobaculum	Lachnoanaerobaculum	Lachnoanaerobaculum	Lachnospiraceae	Lachnospiraceae	Lachnospiraceae
MGS:333	OTU_97.26287	0.41	1	Bacteroides	Bacteroides	Bacteroides	NA	Bacteroidaceae	Bacteroidaceae	NA
MGS:598	OTU_97.29200	0.41	NA	Bacteroides	NA	NA	NA	NA	NA	NA
MGS:175	OTU_97.11579	0.41	NA	NA	NA	NA	NA	Erysipelotrichaceae	NA	NA
MGS:215	OTU_97.16167	0.4	NA	NA	NA	NA	NA	NA	NA	NA
MGS:294	OTU_97.15723	0.4	NA	NA	Lachnoanaerobaculum	NA	NA	Lachnospiraceae	NA	Lachnospiraceae
MGS:230	OTU_97.9668	0.4	NA	NA	NA	NA	NA	NA	NA	NA
MGS:30	OTU_97.16928	0.4	1	NA	NA	NA	NA	NA	NA	NA
MGS:1058	OTU_97.16697	0.4	NA	NA	Porphyromonas	NA	NA	Porphyromonadaceae	NA	NA
MGS:339	OTU_97.23133	0.4	0	Veillonella	Butyricimonas	NA	NA	Porphyromonadaceae	NA	NA
MGS:415	OTU_97.13211	0.4	NA	NA	NA	NA	NA	Defluviitaleaceae	NA	NA
MGS:227	OTU_97.7393	0.39	NA	NA	NA	NA	NA	NA	NA	NA
MGS:466	OTU_97.680	0.39	NA	NA	NA	NA	NA	Defluviitaleaceae	NA	NA
MGS:258	OTU_97.8271	0.39	1	NA	NA	NA	NA	Ruminococcaceae	NA	NA
MGS:171	OTU_97.1047	0.39	NA	Clostridium	NA	NA	NA	Lachnospiraceae	NA	NA
MGS:558	OTU_97.23124	0.39	1	Bacteroides	Bacteroides	NA	NA	Bacteroidaceae	NA	NA
MGS:816	OTU_97.20944	0.39	1	NA	Akkermansia	NA	NA	Verrucomicrobiaceae	NA	NA
MGS:112	OTU_97.6925	0.38	NA	Veillonella	NA	NA	NA	NA	NA	NA
MGS:270	OTU_97.44505	0.38	NA	NA	Bifidobacterium	Bifidobacterium	Bifidobacterium	Bifidobacteriaceae	Bifidobacteriaceae	Bifidobacteriaceae
MGS:423	OTU_97.18043	0.38	NA	Bacteroides	NA	NA	NA	NA	NA	NA
MGS:299	OTU_97.1981	0.37	NA	Clostridium	NA	NA	NA	Erysipelotrichaceae	Erysipelotrichaceae	NA
MGS:373	OTU_97.20362	0.37	1	NA	NA	NA	Ruminococcus	Lachnospiraceae	Lachnospiraceae	Ruminococcaceae
MGS:364	OTU_97.20362	0.37	1	NA	NA	NA	Ruminococcus	Lachnospiraceae	Lachnospiraceae	Ruminococcaceae
MGS:505	OTU_97.30077	0.37	NA	NA	NA	NA	NA	NA	NA	NA
MGS:236	OTU_97.6925	0.36	NA	Streptococcus	NA	NA	NA	NA	NA	NA
MGS:79	OTU_97.44505	0.35	0	Streptococcus	Bifidobacterium	Bifidobacterium	Bifidobacterium	Bifidobacteriaceae	Bifidobacteriaceae	Bifidobacteriaceae
MGS:327	OTU_97.21477	0.35	NA	NA	NA	NA	NA	NA	NA	NA
MGS:550	OTU_97.18714	0.34	NA	NA	NA	NA	NA	Lachnospiraceae	NA	NA
MGS:496	OTU_97.33395	0.34	NA	Clostridium	NA	NA	NA	NA	NA	NA
MGS:247	OTU_97.6925	0.34	NA	Veillonella	NA	NA	NA	NA	NA	NA
MGS:181	OTU_97.40961	0.32	NA	Clostridium	NA	NA	NA	NA	NA	NA
MGS:149	OTU_97.12099	0.31	NA	Clostridium	NA	NA	NA	NA	NA	NA
MGS:242	OTU_97.28225	0.31	NA	NA	NA	NA	NA	Ruminococcaceae	NA	NA
MGS:640	OTU_97.1791	0.3	0	Collinsella	Veillonella	Veillonella	NA	Veillonellaceae	Veillonellaceae	NA

## Sheet: OTUs mapped to the same MGS
MGS:ID	Most Wanted OTU	Most Wanted Correlation	Validation set OTU	Validation set Correlation	Blast % identity
GU:103	otu_720_V1V3	0.741532	OTU_97.7041	0.794311
GU:108	otu_133_V3V5	0.751528	OTU_97.6408	0.824797	99.8
GU:110	otu_268_V3V5	0.703775	OTU_97.30411	0.757118	100
GU:116	otu_839_V3V5	0.964277	OTU_97.12122	0.98389	99.2
GU:119	otu_1194_V3V5	0.682912	OTU_97.740	0.879645	99.6
GU:127	otu_327_V3V5	0.655011	OTU_97.35299	0.84274	99.4
GU:129	otu_468_V1V3	0.691959	OTU_97.20292	0.804591
GU:131	otu_339_V3V5	0.714221	OTU_97.40460	0.765116	98.4
GU:135	otu_179_V3V5	0.784745	OTU_97.43681	0.914576	95.9
GU:14	otu_182_V3V5	0.809444	OTU_97.6816	0.954618	99.2
GU:154	otu_247_V1V3	0.859781	OTU_97.29737	0.861062
GU:159	otu_428_V3V5	0.712374	OTU_97.524	0.774863	100
GU:177	otu_271_V3V5	0.709756	OTU_97.5360	0.844854	100
GU:196	otu_498_V3V5	0.746607	OTU_97.10000	0.877618	100
GU:20	otu_627_V3V5	0.739814	OTU_97.21424	0.748459	94.27
GU:201	otu_984_V3V5	0.661359	OTU_97.984	0.793254	99.6
GU:207	otu_134_V1V3	0.802289	OTU_97.6890	0.825454
GU:210	otu_241_V3V5	0.880503	OTU_97.37352	0.887777	98.83
GU:218	otu_106_V1V3	0.858778	OTU_97.33926	0.934973
GU:232	otu_406_V3V5	0.817323	OTU_97.4376	0.970096	99.57
GU:239	otu_689_V3V5	0.691576	OTU_97.36409	0.782315	95.95
GU:245	otu_320_V3V5	0.707522	OTU_97.9846	0.841602	99.7
GU:267	otu_351_V3V5	0.865961	OTU_97.18922	0.972371	98.1
GU:269	otu_356_V3V5	0.67363	OTU_97.44876	0.872068	98.3
GU:29	otu_146_V1V3	0.881282	OTU_97.44361	0.90805
GU:290	otu_492_V1V3	0.701373	OTU_97.44435	0.96104
GU:301	otu_307_V3V5	0.743211	OTU_97.6944	0.846208	99.7
GU:302	otu_232_V3V5	0.816831	OTU_97.40766	0.923978	97.6
GU:314	otu_269_V3V5	0.79571	OTU_97.304	0.857897	99.7
GU:324	otu_373_V1V3	0.91167	OTU_97.386	0.917453
GU:37	otu_272_V3V5	0.660568	OTU_97.39693	0.683335	82.99
GU:417	otu_563_V3V5	0.734262	OTU_97.628	0.94121	99.6
GU:469	otu_879_V3V5	0.66502	OTU_97.42620	0.803431	89.5
GU:49	otu_1173_V1V3	0.712107	OTU_97.45116	0.729597
GU:53	otu_151_V1V3	0.764087	OTU_97.3588	0.83094
GU:574	otu_841_V3V5	0.755809	OTU_97.1056	0.905421	97.5
GU:67	otu_248_V3V5	0.814715	OTU_97.8736	0.882678	94.1
GU:77	otu_785_V1V3	0.774791	OTU_97.522	0.812992
GU:80	otu_542_V1V3	0.658363	OTU_97.5128	0.676908
GU:927	otu_1127_V3V5	0.800617	OTU_97.1474	0.800899	95.29
