# Supplementary material for: Capturing the most wanted taxa through cross-sample correlations
Source: ISME J. 2016 Mar 4;10(10):2459–67. doi: 10.1038/ismej.2016.35 (PMC5030688; doi:10.1038/ismej.2016.35)
Supplement: Supplementary Table 2 [file ismej201635x3.xls]

## Sheet: Sheet1
MGS: ID	Pearson correlation between the MGS and the OTU	OTU ID from [Fodor et al,2012]	OTU priority	NCBI genome associated to the OTU	Family of the NCBI genome	% identity of the OTU on the NCBI genome	% alignment of the OTU on the NCBI genome	alignment length of the OTU on the NCBI genome	NCBI genome cumulative contig length (Mb)	MGS genome cumulative contig length (Mb)	MGS genome contig number	% MGS base aligned onto NCBI reference*	Average Identity Percent*	Average alignment length*
MGS:207	0.66	otu_551_V3V5	LOW	Phascolarctobacterium succinatutens YIT 12067	Acidaminococcaceae	100	100	418	2122261	2436787	243	1.75	84.91	868.9
MGS:11	0.8	otu_16_V3V5	LOW	Bacteroides ovatus CL03T12C18	Bacteroidaceae	99.42	100	513	6972153	2918113	857	0	0	0
MGS:158	0.74	otu_150_V3V5	LOW	Bacteroides cellulosilytius CL02T12C19	Bacteroidaceae	100	100	366	7678005	6348453	772	78.15	98.3	5012.61
MGS:21	0.72	otu_1017_V3V5	LOW	Bacteroides caccae CL03T12C61	Bacteroidaceae	99.61	100	512	5479119	4504938	343	87.52	99.33	9022.62
MGS:21	0.65	otu_193_V1V3	LOW	Bacteroides caccae CL03T12C61	Bacteroidaceae	99.69	100	322	5479119	4504938	343	87.52	99.33	9022.62
MGS:22	0.93	otu_863_V3V5	LOW	Bacteroides ovatus CL02T12C04	Bacteroidaceae	100	100	514	7880760	5644852	898	82.97	97.85	4939.53
MGS:22	0.87	otu_88_V3V5	LOW	Bacteroides xylanisolvens CL03T12C04	Bacteroidaceae	98.83	100	514	6056103	5644852	898	65.34	93.18	3195.7
MGS:22	0.66	otu_974_V1V3	LOW	Bacteroides sp 1_1_30	Bacteroidaceae	99.17	100	482	6441725	5644852	898	68.12	93.58	3264.45
MGS:3	0.86	otu_26_V3V5	LOW	Bacteroides uniformis CL03T12C37	Bacteroidaceae	98.81	100	517	4890738	4269566	371	83.35	98.76	7306.71
MGS:40	0.67	otu_1066_V3V5	LOW	Bacteroides sp 1_1_6	Bacteroidaceae	99.81	100	513	6752535	5391352	501	84.13	98.35	6209.61
MGS:98	0.86	otu_66_V1V3	LOW	Bacteroides massiliensis B84634	Bacteroidaceae	100	100	490	4564584	3340206	2466	92.24	99.26	1476.96
MGS:119	0.68	otu_1194_V3V5	LOW	Bifidobacterium adolescentis L2-32	Bifidobacteriaceae	100	100	526	2385710	1881793	1367	91.7	98.9	1436.43
MGS:166	0.8	otu_406_V1V3	LOW	Collinsella aerofaciens ATCC 259	Coriobacteriaceae	99.78	100	457	2439869	1903603	518	91.83	94.75	2799.53
MGS:166	0.79	otu_430_V3V5	LOW	Collinsella aerofaciens ATCC 259	Coriobacteriaceae	100	100	538	2439869	1903603	518	91.83	94.75	2799.53
MGS:10	0.7	otu_923_V3V5	LOW	Bilophila wadsworthia ATCC 49260	Desulfovibrionaceae	100	100	527	4628366	3581701	2179	96.55	99.33	1575.33
MGS:232	0.82	otu_406_V3V5	LOW	Holdemanella biformis DSM 3969	Erysipelotrichaceae	98	100	464	2415920	1818541	972	81.25	91.21	1840.12
MGS:235	0.8	otu_291_V3V5	MEDIUM	bacterium LF-3 (Guyana massiliensis sp. nov)	Erysipelotrichaceae	99	100	389	2931144	2367540	2075	90.96	99.08	1151.35
MGS:290	0.7	otu_492_V1V3	LOW	Catenibacterium mitsuokai DSM 15897	Erysipelotrichaceae	99	100	468	2671313	2027821	265	89.21	94.09	4102.38
MGS:80	0.66	otu_542_V1V3	LOW	[Eubacterium] siraeum DSM 15702	Eubacteriaceae	100	100	433	2655717	2634069	463	84.02	97.47	3186.76
MGS:23	0.68	otu_372_V1V3	MEDIUM	Bacteroidales bacterium ph8	NA	99.75	100	394	3134698	2359155	2351	90.93	99.06	994.99
MGS:11	0.78	otu_293_V1V3	HIGH	Oscillibacter sp. KLE 1745	Oscillospiraceae	100	100	338	3585455	2918113	857	81.12	99.16	2565.35
MGS:14	0.81	otu_182_V3V5	LOW	Odoribacter splanchnicus DSM 20712	Porphyromonadaceae	99.81	100	521	4392288	3969848	659	81.46	99.03	4550.62
MGS:2	0.72	otu_1040_V1V3	LOW	Parabacteroides distasonis CL03T12C09	Porphyromonadaceae	99.79	100	486	5055863	4569003	324	98.92	98.86	10379.5
MGS:246	0.69	otu_50_V3V5	LOW	Parabacteroides johnsonii	Porphyromonadaceae	98	100	460	4612238	3649874	631	95.18	99.42	3694.37
MGS:246	0.69	otu_914_V3V5	LOW	Parabacteroides johnsonii	Porphyromonadaceae	99.23	100	522	4612238	3649874	631	95.18	99.42	3694.37
MGS:350	0.91	otu_213_V3V5	HIGH	Butyricimonas virosa DSM 23226	Porphyromonadaceae	98.9	100	375	4715876	1895947	1145	90.34	98.51	1538.99
MGS:116	0.76	otu_149_V3V5	LOW	Paraprevotella clara YIT 11840	Prevotellaceae	98.8	100	500	4233768	3652220	69	87.1	97.78	11155.3
MGS:29	0.88	otu_146_V1V3	MEDIUM	Alistipes jeddahmassiliense str. AL-1	Rikenellaceae	100	100	488	3611094	2979160	1208	92.03	98.64	2435.42
MGS:29	0.81	otu_90_V3V5	LOW	Alistipes jeddahmassiliense str. AL-1	Rikenellaceae	98.85	100	521	3611094	3129393	412	92.03	98.64	2435.42
MGS:29	0.78	otu_55_V3V5	LOW	Alistipes jeddahmassiliense str. AL-1	Rikenellaceae	100	100	488	3611094	2979160	1208	92.03	98.64	2435.42
MGS:53	0.76	otu_151_V1V3	LOW	Alistipes shahii WAL 8301	Rikenellaceae	99.79	100	485	3763317	2701274	426	90.7	99.24	4258.68
MGS:67	0.79	otu_81_V1V3	LOW	Alistipes putredinis DSM 17216	Rikenellaceae	100	100	482	2550678	2156789	241	87.19	98.33	6026.75
MGS:67	0.81	otu_248_V3V5	MEDIUM	Alistipes putredinis DSM 17216	Rikenellaceae	95	100	371	2550678	2156789	241	87.19	98.33	5320.87
MGS:68	0.79	otu_212_V1V3	LOW	Alistipes finegoldii DSM 17242	Rikenellaceae	99.79	100	485	3734239	2860153	489	96.14	99.05	4982.23
MGS:77	0.77	otu_785_V1V3	MEDIUM	Candidatus Alistipes marseilloanorexicus	Rikenellaceae	99.57	100	470	2772824	2488559	1178	97.09	99.57	2043.04
MGS:88	0.72	otu_518_V3V5	LOW	Alistipes indistinctus YIT 12060	Rikenellaceae	100	100	492	2850978	1888019	1198	90.49	99.24	1412.42
MGS:121	0.842	otu_138_V3V5	MEDIUM	Ruminococcaceae bacterium LM158	Ruminococcaceae	99.5	100	475	3418856	1946960	231	93.46	98.18	5777.53
MGS:125	0.72	otu_696_V1V3	HIGH	Subdoligranulum variabile sp 4_3_54A2FAA	Ruminococcaceae	100	100	455	3237471	1763167	717	3.65	83.56	632.9
MGS:125	0.72	otu_1277_V1V3	LOW	Faecalibacterium prausnitzii A2-165	Ruminococcaceae	98	100	461	3080849	1763167	717	91.7	98.12	2131.35
MGS:125	0.67	otu_31_V3V5	LOW	Faecalibacterium prausnitzii A2-165	Ruminococcaceae	98	100	511	3080849	1763167	717	91.7	98.12	2131.35
MGS:206	0.76	otu_41_V1V3	LOW	Faecalibacterium prausnitzii L2-6	Ruminococcaceae	98	100	456	3321367	1295543	641	84.95	89.97	1263.52
MGS:57	0.79	otu_517_V3V5	MEDIUM	Ruminococcus bicirculans	Ruminococcaceae	99.61	100	510	2968500	2529986	313	90.45	98.02	5801.28
MGS:57	0.74	otu_1314_V1V3	LOW	Ruminococcus bicirculans	Ruminococcaceae	100	100	465	2968500	2529986	313	90.45	98.02	5801.28
MGS:57	0.67	otu_869_V3V5	MEDIUM	Ruminococcus bicirculans	Ruminococcaceae	99.23	100	520	2968500	2529986	313	90.45	98.02	5801.28
MGS:57	0.65	otu_114_V3V5	MEDIUM	Ruminococcus bicirculans	Ruminococcaceae	98.26	100	518	2968500	2529986	313	90.45	98.02	5801.28
MGS:9	0.83	otu_200_V1V3	LOW	Ruminococcus sp 5_1_39BFAA	Ruminococcaceae	99.58	100	478	3930699	2874147	511	90.13	98.65	4277.47
MGS:135	0.78	otu_179_V3V5	LOW	Sutterella wadsworthensis 3_1_45B	Sutterellaceae	99.8	100	507	2958117	2780986	718	93.08	98.24	3563.5
MGS:135	0.67	otu_217_V1V3	LOW	Sutterella wadsworthensis 3_1_45B	Sutterellaceae	100	100	339	2958117	2780986	718	93.08	98.24	3563.5
MGS:210	0.88	otu_241_V3V5	LOW	Sutterella wadsworthensis 2_1_59BFAA	Sutterellaceae	100	100	343	2665453	2196567	739	93.76	99.28	2663.47
MGS:154	0.86	otu_247_V1V3	LOW	Akkermansia muciniphila ATCC BAA-835	Verrucomicrobiaceae	100	100	367	2664102	2744209	447	88.3	97.62	5081.06
MGS:154	0.83	otu_292_V3V5	LOW	Akkermansia muciniphila ATCC BAA-835	Verrucomicrobiaceae	100	100	393	2664102	2744209	447	88.3	97.62	5081.06
MGS:154	0.81	otu_474_V1V3	LOW	Akkermansia muciniphila ATCC BAA-835	Verrucomicrobiaceae	100	100	426	2664102	2744209	447	88.3	97.62	5081.06
MGS:1	0.76	otu_1047_V3V5	LOW	Lachnospiraceae bacterium AC2014	Lachnospiraceae	98	98	523	4380675	3257978	852	0	0	0
MGS:11	0.85	otu_475_V1V3	LOW	Lachnospiraceae bacterium 7_1_58FAA	Lachnospiraceae	100	100	470	5622443	2918113	857	7.32	85.66	947.43
MGS:11	0.78	otu_260_V3V5	LOW	Coprococcus comes ATCC 27758	Lachnospiraceae	98.15	100	486	3238915	2918113	857	0	0	0
MGS:131	0.71	otu_339_V3V5	LOW	Coprococcus eutactus ATCC 27759	Lachnospiraceae	99.49	100	394	3102087	2926978	319	51.42	92.13	2167.4
MGS:20	0.73	otu_142_V3V5	LOW	Barnesiella intestinihominis YIT 11860	Lachnospiraceae	99.61	100	515	3443906	3139986	355	95.09	98.64	7213.54
MGS:5	0.65	otu_381_V1V3	LOW	Lachnospiraceae bacterium 1_1_57FAA	Lachnospiraceae	100	100	449	2910479	3078898	1648	0.03	86.02	528
average (without the Lachnospiraceae family)												83.7648	95.3971	3915.15
average (only the Lachnospiraceae family)												25.6433	60.4083	1809.39
* The alignment of the MGS genome on the NCBI genome was done using mummer dnadiff default settings.
