# Supplementary material for: Capturing the most wanted taxa through cross-sample correlations
Source: ISME J. 2016 Mar 4;10(10):2459–67. doi: 10.1038/ismej.2016.35 (PMC5030688; doi:10.1038/ismej.2016.35)
Supplement: Supplementary Table 3 [file ismej201635x4.xls]

## Sheet: Sheet1
MGS:ID	[Fodor] Most wanted OTU ID	[Le Chatelier, 2013] Microbial richness cluster ID (+) high richness associated (-) low richness associated	[Cotillard, 2013] Microbial richness cluster ID (+) high richness associated (-) low richness associated	[Qin, 2013] Cirrhosis cluster ID (+) healthy status associated (-) cirrhosis associated	[Goodrich, 2014] Obesity & heritability OTU ID (lean) or (obese) or (heritability) : associated with weight or heritability with a p value <0.05	Yatsunenko samples computed by [Goodrich, 2014] Twins heritability OTU ID (heritability) : associated with heritability with a p value < 0.05	Taxonomy Genus level	Taxonomy Species level	Fodor OTU priority	is OTU found In MGS genome (>=98% idenitity and 100% alignment )
MGS:1	otu_1047_V3V5						Subdoligranulum	Subdoligranulum sp 4_3_54A2FAA	LOW
MGS:2	otu_1040_V1V3						Parabacteroides	Parabacteroides sp. D13	LOW
MGS:3	otu_26_V3V5 otu_1373_V1V3						Bacteroides	Bacteroides uniformis	LOW
MGS:4	otu_404_V1V3				782953 4391262		Escherichia	Escherichia coli	LOW
MGS:8	otu_594_V1V3				194371 191779 191734 189828 (lean)		uncultured Ruminococcus	NA	MEDIUM
MGS:9	otu_200_V1V3				332929 (obese)		Ruminococcus	Ruminococcus sp 5_1_39BFAA	LOW
MGS:10	otu_923_V3V5			H_19 (+)	359872		Bilophila	Bilophila wadsworthia	LOW	527 nt of otu_923_V3V5 Included in MGS10
MGS:11	otu_475_V1V3 otu_16_V3V5 otu_1307_V1V3 otu_842_V1V3 otu_260_V3V5 otu_293_V1V3			H_16 (+)	1504042 (obese) 2407149 (lean) 3903651 (obese)		Oscillibacter	Oscillibacter sp KLE1745	LOW
MGS:12				H_22 (+)			Eubacterium	Eubacterium hallii
MGS:14	otu_182_V3V5 otu_235_V1V3						Odoribacter	Odoribacter splanchnicus	LOW
MGS:19				H_32 (+)			Coprococcus	Coprococcus comes
MGS:20	otu_627_V3V5 otu_142_V3V5				4356080		Barnesiella	Barnesiella intestinihominis	LOW
MGS:21	otu_1017_V3V5						Bacteroides	Bacteroides caccae	LOW
MGS:22	otu_863_V3V5 Otu_888_V3V5				4467447		Bacteroides	Bacteroides ovatus	LOW
MGS:23				H_5 (+)			Bacteroides	Bacteroides bacterium ph8
MGS:24	otu_269_V1V3				364227 192462 4469007		uncultured Ruminococcus	NA	MEDIUM
MGS:29	otu_146_V1V3 otu_377_V1V3 otu_90_V3V5 otu_326_V3V5 otu_1117_V3V5 otu_482_V1V3 otu_909_V3V5 otu_55_V3V5 otu_886_V3V5				357046 4453609		Alistipes	Alistipes sp AL-1	MEDIUM
MGS:31	otu_391_V3V5				180999		NA	NA	MEDIUM
MGS:33	otu_312_V3V5 otu_430_V1V3 otu_998_V1V3				4301511		NA	NA	HIGH
MGS:34				H_6 (+)			Faecalibacterium	uncultured Faecalibacterium sp.
MGS:35				L_9 (-)			Haemophilus	Haemophilus parainfluenzae
MGS:40	otu_1066_V3V5						Bacteroides	Bacteroides thetaiotaomicron
MGS:44	otu_358_V3V5				2943548		uncultured Ruminococcaceae bacterium	uncultured Ruminococcaceae bacterium	MEDIUM
MGS:46	otu_1379_V1V3 otu_1082_V3V5						Eubacterium	NA	MEDIUM
MGS:49	otu_1173_V1V3 otu_243_V3V5 otu_717_V3V5			H_23 (+)	197988 (lean)		NA	NA	LOW
MGS:53	otu_151_V1V3				772282		Alistipes	Alistipes shahii	LOW
MGS:57	otu_517_V3V5 otu_869_V3V5 otu_1314_V1V3 otu_114_V3V5						Ruminococcus	Ruminococcus bicirculans	MEDIUM
MGS:62	otu_313_V3V5			H_8 (+)	4405104		NA	NA	MEDIUM
MGS:65							NA	NA
MGS:67	otu_248_V3V5 otu_81_V1V3 otu_263_V1V3				4336943 (lean)		Alistipes	Alistipes putredinis	LOW
MGS:68	otu_212_V1V3						Alistipes	Alistipes sp. HGB5	LOW
MGS:69	otu_818_V3V5						Bifidobacterium	Bifidobacterium longum
MGS:70	otu_1249_V3V5 otu_343_V3V5 otu_435_V1V3 otu_1067_V1V3 otu_99_V3V5				196982 194320 193968 193053 192370 191792 191153 185583	196982 (heritability)	Faecalibacterium	NA	MEDIUM
MGS:72	otu_223_V3V5				322835 (lean) 316732 (lean)		Eubacterium	Eubacterium eligens	MEDIUM
MGS:74	otu_171_V3V5 otu_221_V1V3	HL-5 (+)		H_11 (+)	192741 (lean)		NA	NA	HIGH
MGS:77	otu_785_V1V3						Candidatus Alistipes	Candidatus Alistipes marseilloanorexicus	MEDIUM
MGS:79							Streptococcus	Streptococcus salivarius
MGS:81	otu_650_V3V5				4385326		butyrate producing bacterium	butyrate producing bacterium SS3/4	LOW
MGS:82	otu_142_V1V3 otu_410_V1V3				186732 185575		Faecalibaterium	NA	LOW
MGS:83	otu_158_V1V3 otu_989_V1V3 otu_396_V1V3 otu_989_V1V3						NA	NA	HIGH
MGS:85			MO_HL_6 (+)				NA	NA
MGS:86				H_10 (+)			NA	NA
MGS:87	otu_640_V3V5 otu_896_V1V3	HL-24 (+)		H_15 (+)	348009		Oscillibacter	NA	MEDIUM
MGS:88	otu_518_V3V5			H_42 (+)	4331760 (lean)		Alistipes	Alistipes indistinctus	LOW
MGS:89				H_18 (+)			Eubacterium	Eubacterium ventriosum
MGS:92		HL-8 (+)	MO_HL_18 (+)				NA	NA
MGS:93				H_17 (+)			NA	NA
MGS:95		HL-9 (+)		H_14 (+)			NA	NA
MGS:96		HL-44 (+)					NA	NA
MGS:98	otu_66_V1V3						Bacteroides	Bacteroides massiliensis	LOW
MGS:99		HL-11 (+)					NA	NA
MGS:101		HL-6 (+)					NA	NA
MGS:103	otu_720_V1V3 otu_553_V3V5	HL-43 (+)		H_29 (+)			NA	NA	HIGH
MGS:107				H_43 (+)			Adlercreutzia	Adlercreutzia equolifaciens
MGS:108	otu_133_V3V5 otu_190_V1V3				146554 798581		Ruminococcus	Ruminococcus bromii	LOW
MGS:110	otu_268_V3V5		MO_HL_10 (+)	H_3 (+)	4465124 (lean, heritability)	4465124 (heritability)	NA	NA	HIGH
MGS:112				L_7 (-)			Veillonella	Veillonella parvula
MGS:113				H_36 (+)			Parabacteroides	Parabacteroides goldsteinii
MGS:116	otu_839_V3V5 otu_149_V3V5						Paraprevotella	Paraprevotella clara	LOW
MGS:117			MO_HL_7 (+)				Faecalibacterium	NA
MGS:121	otu_138_V3V5 otu_329_V1V3 otu_250_V3V5	HL-19 (+)		H_7 (+)	819353 (lean, heritability) 4364405 (lean, heritability) 4409280	4364405 (heritability)	NA	Ruminococcaceae bacterium LM158	MEDIUM	475 nt of otu_138_V3V5 Included in Ruminococcaceae bacterium LM158
MGS:125	otu_696_V1V3 otu_31_V3V5 otu_1274_V1V3 otu_1277_V1V3						Faecalibacterium	Faecalibacterium prausnitzii	HIGH
MGS:126		HL-20 (-)		L_5 (-)			Ruminococcus	Ruminococcus gnavus
MGS:127	otu_327_V3V5	HL-30 (+)					NA	NA
MGS:128	otu_1151_V3V5			H_20 (+)			Faecalibacterium	Faecalibacterium prausnitzii	MEDIUM
MGS:131	otu_339_V3V5	HL-34 (+)			4425669 (lean)		Coprococcus	Coprococcus sp. ART55/1	LOW
MGS:132		HL-49 (-)					Clostridium	Clostridium clostridioforme
MGS:134		HL-38 (-)		L_25 (-)			Clostridium	Clostridium symbiosum
MGS:135	otu_179_V3V5 otu_828_V3V5 otu_426_V3V5 otu_616_V3V5 otu_188_V3V5 otu_1158_V3V5 otu_188_V3V5 otu_426_V3V5				1820513		Sutterella	Sutterella wadsworthensis	LOW
MGS:138	otu_812_V1V3	HL-14 (+)			4402903 (lean, heritability)		NA	NA	HIGH	408 nt of otu_812_V1V3 Included
MGS:139	otu_127_V3V5 otu_107_V1V3						Parasutterella	NA	LOW	496 nt of otu_107_V1V3 Included in MGS139 500 nt of otu_127_V3V5 Included in MGS139
MGS:148				L_15 (-)			Streptococcus	Streptococcus parasanguinis
MGS:150				H_24 (+)			Candidatus Alistipes
MGS:154	otu_247_V1V3 otu_292_V3V5 otu_474_V1V3				4306262		Akkermansia	Akkermansia muciniphila	LOW	367 nt of otu_247_V1V3 Included in MGS154 426 nt of otu_474_V1V3 Included in MGS154
MGS:158	otu_150_V3V5				4020502 (lean)		Bacteroides	Bacteroides cellulosilyticus	LOW
MGS:159	otu_428_V3V5	HL-3 (+)	MO_HL_4 (+)		176318 (lean, heritability)		NA	NA	MEDIUM	640 nt of 176318 Included in MGS159
MGS:160				H_13 (+)			Bacteroides	Bacteroides clarus
MGS:163		HL-10 (+)	MO_HL_2 (+)	H_2 (+)			NA	NA
MGS:166	otu_406_V1V3 otu_430_V3V5				4481613		Collinsella	Collinsella aerofaciens	LOW
MGS:170		HL-22 (+)					NA	NA
MGS:171		HL-7 (-)					Lachnoclostridium	NA
MGS:172		HL-48 (+)					Faecalibacterium	NA
MGS:173				H_33 (+)			NA	NA
MGS:176		HL-2 (+)					NA	NA
MGS:177	otu_271_V3V5	HL-42 (+)					NA	NA	MEDIUM
MGS:178		HL-13 (+)					NA	NA
MGS:179		HL-39 (-)					Ruminococcaceae bacterium	NA
MGS:183		HL-56 (-)					Coprobacillus	Coprobacillus sp. D7
MGS:186		HL-25 (+)					Methanobrevibacter	Methanobrevibacter smithii
MGS:187		HL-26 (+)					NA	NA
MGS:193		HL-12 (+)	MO_HL_8 (+)				NA	NA
MGS:196	otu_498_V3V5						NA	NA	LOW	393 nt of otu_498_V3V5 Included in MGS196
MGS:200		HL-46 (+)					Alistipes	Alistipes senegalensis
MGS:201	otu_984_V3V5	HL-27 (+)					NA	NA
MGS:204		HL-41 (+)	MO_HL_11 (+)	H_34 (+)			NA	NA
MGS:206	otu_41_V1V3				211907 (lean) 184897 181139 174439		Faecalibacterium	NA	LOW
MGS:207	otu_134_V1V3 otu_92_V3V5 Otu_58_V1V3 otu_551_V3V5				3138798		NA	NA	MEDIUM
MGS:210	otu_241_V3V5						Sutterella	Sutterella wadsworthensis	LOW
MGS:218	otu_106_V1V3 otu_96_V1V3 otu_969_V3V5 otu_532_V3V5 otu_77_V3V5 otu_357_V3V5				403701		Dialister	Dialister invisus	LOW
MGS:225		HL-17 (+)		H_28 (+)			Butyricimonas	Butyricimonas virosa
MGS:229		HL-33 (+)	MO_HL_15 (+)				NA	NA
MGS:232	otu_406_V3V5						Holdemanella	NA	LOW	464 nt of otu_406_V3V5 Included in MGS232
MGS:235	otu_291_V3V5						bacterium LF-3	bacterium LF-3	MEDIUM	389 nt of otu_291_V3V5 Included in MGS235
MGS:245	otu_320_V3V5	HL-58 (+)			4425663 (lean)		NA	NA	HIGH
MGS:247				L_4 (-)			Veillonella	Veillonella atypica
MGS:257		HL-15 (-)					Blautia	NA
MGS:260	otu_436_V3V5 otu_567_V1V3						NA	NA	LOW	454 nt of otu_436_V3V5 Included in MGS260
MGS:267	otu_351_V3V5 otu_387_V1V3						NA	NA	LOW
MGS:271		HL-23 (+)					NA	NA
MGS:283		HL-16 (+)					NA	NA
MGS:287	otu_930_V1V3						Phascolarctobacterium	Phascolarctobacterium succinatutens	LOW
MGS:290	otu_492_V1V3						Catenibacterium	NA	LOW	468 nt of otu_492_V1V3 Included in MGS290
MGS:301	otu_307_V3V5						Prevotella	NA	LOW
MGS:302	otu_232_V3V5 otu_448_V1V3						NA	NA	HIGH
MGS:306	otu_1089_V3V5						NA	NA	LOW	530 nt of otu_1089_V3V5 Included in MGS306
MGS:313		HL-28 (+)					NA	NA
MGS:314	otu_269_V3V5 otu_334_V1V3						NA	NA	LOW
MGS:321	otu_227_V1V3						NA	NA	LOW	366 nt of otu_227_V1V3 Included in MGS321
MGS:324	otu_373_V1V3 Otu_317_V3V5						NA	NA	LOW
MGS:339				L_17 (-)			Veillonella	Veillonella sp. Oral taxon 158
MGS:350	otu_213_V3V5 otu_1328_V1V3 otu_843_V1V3 otu_536_V1V3 otu_877_V1V3		MO_HL_13 (+)				Butyricimonas	Butyricimonas virosa	HIGH
MGS:357				H_1 (+)			NA	NA
MGS:369	otu_787_V1V3						NA	NA	LOW
MGS:374				H_21 (+)			Butyricimonas	NA
MGS:386	otu_288_V3V5 otu_56_V3V5 otu_340_V3V5 otu_1060_V3V5 otu_952_V3V5 otu_439_V3V5 otu_194_V3V5 otu_41_V3V5 otu_525_V3V5 otu_46_V3V5						Prevotella	NA	MEDIUM
MGS:407		HL-4 (+)					NA	NA
MGS:417	otu_563_V3V5 otu_655_V3V5 otu_1130_V1V3						Clostridium	uncultured Clostridium sp.	LOW
MGS:445	otu_49_V3V5 otu_155_V3V5 otu_310_V3V5 otu_397_V3V5 otu_115_V3V5 otu_255_V3V5 otu_128_V3V5 otu_380_V3V5 otu_110_V3V5 Otu_76_V3V5						Prevotella	NA	LOW
MGS:468				H_37 (+)			NA	NA
MGS:566			MO_HL_17 (+)				NA	NA
MGS:574	otu_841_V3V5						NA	NA	LOW
MGS:630				L_3 (-)			Lactobacillus	Lactobacillus salivarius
MGS:649				L_44 (-)			Fusobacterium	Fusobacterium nucleatum
MGS:927	otu_1127_V3V5						NA	NA	LOW
