# Supplementary material for: Capturing the most wanted taxa through cross-sample correlations
Source: ISME J. 2016 Mar 4;10(10):2459–67. doi: 10.1038/ismej.2016.35 (PMC5030688; doi:10.1038/ismej.2016.35)
Supplement: Supplementary Table 4 [file ismej201635x5.xls]

## Sheet: Table S4
otu_name	1st_hit	2nd_hit	1st_corr	2nd_corr	identity_1st_2nd	alignment	genus1st	genus2nd	is_same
otu_853_V3V5	GU:222	GU:6	0.961734	0.806454	96.83	1104	Bacteroides	Bacteroides	1
otu_1092_V3V5	GU:222	GU:6	0.944913	0.79265	96.83	1104	Bacteroides	Bacteroides	1
otu_213_V3V5	GU:350	GU:225	0.917875	0.831099	NA	0	Butyricimonas	Butyricimonas	1
otu_806_V1V3	GU:82	GU:125	0.909225	0.843533	90.92	1123	Faecalibacterium	Faecalibaccterium	1
otu_1249_V3V5	GU:70	GU:34	0.901456	0.753457	84.34	1130	Faecalibacterium	Faecalibacterium	1
otu_1328_V1V3	GU:350	GU:225	0.899944	0.807221	NA	0	Butyricimonas	Butyricimonas	1
otu_1040_V3V5	GU:8	GU:81	0.890211	0.69469	75.94	507	Ruminococcus	NA	NA
otu_250_V3V5	GU:121	GU:220	0.887593	0.81325	NA	0	NA	NA	NA
otu_146_V1V3	GU:29	GU:67	0.881282	0.696828	83.79	1098	Alistipes	Alistipes	1
otu_843_V1V3	GU:350	GU:225	0.878756	0.831363	NA	0	Butyricimonas	Butyricimonas	1
otu_1236_V3V5	GU:445	GU:386	0.876813	0.840036	NA	0	Prevotella	Prevotella	1
otu_1188_V3V5	GU:139	GU:233	0.875628	0.842324	89.12	1094	Parasutterella	Parasutterella	1
otu_1199_V3V5	GU:386	GU:445	0.872447	0.871915	NA	0	Prevotella	Prevotella	1
otu_536_V1V3	GU:350	GU:225	0.869809	0.837728	NA	0	Butyricimonas	Butyricimonas	1
otu_753_V3V5	GU:386	GU:445	0.868181	0.865234	NA	0	Prevotella	Prevotella	1
otu_127_V3V5	GU:139	GU:233	0.866531	0.856326	89.12	1094	Parasutterella	Parasutterella	1
otu_927_V3V5	GU:386	GU:445	0.86332	0.860428	NA	0	Prevotella	Prevotella	1
otu_288_V3V5	GU:386	GU:445	0.863014	0.847796	NA	0	Prevotella	Prevotella	1
otu_56_V3V5	GU:386	GU:445	0.862049	0.858642	NA	0	Prevotella	Prevotella	1
otu_340_V3V5	GU:386	GU:445	0.853564	0.849484	NA	0	Prevotella	Prevotella	1
otu_227_V1V3	GU:321	GU:469	0.853488	0.65837	80.8	1099	NA	NA	NA
otu_475_V1V3	GU:11	GU:5	0.851294	0.68203	78.74	1115	Oscillibacter	NA	NA
otu_49_V3V5	GU:445	GU:386	0.850855	0.810831	NA	0	Prevotella	Prevotella	1
otu_343_V3V5	GU:70	GU:34	0.850547	0.683268	84.34	1130	Faecalibacterium	Faecalibacterium	1
otu_383_V3V5	GU:386	GU:445	0.849793	0.849173	NA	0	Prevotella	Prevotella	1
otu_1144_V3V5	GU:386	GU:445	0.848191	0.845976	NA	0	Prevotella	Prevotella	1
otu_155_V3V5	GU:445	GU:386	0.846736	0.798666	NA	0	Prevotella	Prevotella	1
otu_877_V1V3	GU:350	GU:225	0.846066	0.799056	NA	0	Butyricimonas	Butyricimonas	1
otu_713_V1V3	GU:445	GU:386	0.845128	0.807813	NA	0	Prevotella	Prevotella	1
otu_310_V3V5	GU:445	GU:386	0.843203	0.807194	NA	0	Prevotella	Prevotella	1
otu_397_V3V5	GU:445	GU:386	0.842705	0.800034	NA	0	Prevotella	Prevotella	1
otu_138_V3V5	GU:121	GU:220	0.84227	0.775309	NA	0	NA	NA	NA
otu_1197_V3V5	GU:386	GU:445	0.842055	0.832643	NA	0	Prevotella	Prevotella	1
otu_377_V1V3	GU:29	GU:67	0.839993	0.675481	83.79	1098	Alistipes	Alistipes	1
otu_845_V3V5	GU:386	GU:445	0.838818	0.830887	NA	0	Prevotella	Prevotella	1
otu_723_V1V3	GU:125	GU:106	0.838604	0.698201	90.46	1132	Faecalibacterium	Faecalibacterium	1
otu_1060_V3V5	GU:386	GU:445	0.836215	0.834482	NA	0	Prevotella	Prevotella	1
otu_1094_V3V5	GU:445	GU:386	0.83496	0.741579	NA	0	Prevotella	Prevotella	1
otu_107_V1V3	GU:139	GU:233	0.834206	0.756817	89.12	1094	Parasutterella	Parasutterella	1
otu_115_V3V5	GU:445	GU:386	0.830721	0.781968	NA	0	Prevotella	Prevotella	1
otu_435_V1V3	GU:70	GU:82	0.829453	0.684587	81.56	1144	Faecalibacterium	Faecalibacterium	1
otu_952_V3V5	GU:386	GU:445	0.828517	0.824193	NA	0	Prevotella	Prevotella	1
otu_439_V3V5	GU:386	GU:445	0.827439	0.814079	NA	0	Prevotella	Prevotella	1
otu_1351_V1V3	GU:125	GU:82	0.82703	0.776709	90.92	1123	Faecalibacterium	Faecalibacterium	1
otu_811_V1V3	GU:445	GU:386	0.822883	0.788559	NA	0	Prevotella	Prevotella	1
otu_1057_V3V5	GU:70	GU:117	0.820163	0.785549	90.89	1131	Faecalibacterium	Faecalibacterium	1
otu_255_V3V5	GU:445	GU:386	0.819808	0.768068	NA	0	Prevotella	Prevotella	1
otu_128_V3V5	GU:445	GU:386	0.819292	0.818774	NA	0	Prevotella	Prevotella	1
otu_232_V3V5	GU:302	GU:469	0.816831	0.686462	82.96	1103	NA	NA	NA
otu_1193_V3V5	GU:445	GU:386	0.81602	0.812426	NA	0	Prevotella	Prevotella	1
otu_248_V3V5	GU:67	GU:29	0.814715	0.754996	83.79	1098	Alistipes	Alistipes	1
otu_1238_V3V5	GU:125	GU:82	0.808413	0.770877	90.92	1123	Faecalibacterium	Faecalibacterium	1
otu_291_V3V5	GU:235	GU:65	0.808272	0.659294	78.38	37	NA	NA	NA
otu_812_V1V3	GU:138	GU:159	0.807054	0.699233	70.71	1106	NA	NA	NA
otu_591_V3V5	GU:8	GU:125	0.806178	0.700672	82.98	47	Ruminococcus	Faecalibaccterium	0
otu_90_V3V5	GU:29	GU:67	0.805976	0.766812	83.79	1098	Alistipes	Alistipes	1
otu_1067_V1V3	GU:70	GU:117	0.804532	0.722758	90.89	1131	Faecalibacterium	Faecalibacterium	1
otu_659_V1V3	GU:8	GU:206	0.804427	0.792923	NA	0	Ruminococcus	Faecalibacterium	0
otu_1076_V3V5	GU:29	GU:67	0.803039	0.767125	83.79	1098	Alistipes	Alistipes	1
otu_326_V3V5	GU:29	GU:67	0.801032	0.762482	83.79	1098	Alistipes	Alistipes	1
otu_380_V3V5	GU:445	GU:386	0.79965	0.759794	NA	0	Prevotella	Prevotella	1
otu_1117_V3V5	GU:29	GU:67	0.797724	0.731494	83.79	1098	Alistipes	Alistipes	1
otu_482_V1V3	GU:29	GU:68	0.797138	0.760669	NA	0	Alistipes	Alistipes	1
otu_1307_V1V3	GU:11	GU:246	0.796251	0.67231	77.88	104	Oscillibacter	Parabacteroides	0
otu_603_V3V5	GU:445	GU:386	0.79474	0.707665	NA	0	Prevotella	Prevotella	1
otu_640_V3V5	GU:87	GU:121	0.791463	0.714931	NA	0	Bacteroides	NA	NA
otu_81_V1V3	GU:67	GU:29	0.791136	0.687605	83.79	1098	Alistipes	Alistipes	1
otu_909_V3V5	GU:29	GU:67	0.788312	0.767117	83.79	1098	Alistipes	Alistipes	1
otu_423_V3V5	GU:11	GU:246	0.788232	0.710997	77.88	104	Oscillibacter	Parabacteroides	0
otu_212_V1V3	GU:68	GU:29	0.7861	0.771876	NA	0	Alistipes	Alistipes	1
otu_604_V3V5	GU:125	GU:82	0.784731	0.750339	90.92	1123	Faecalibacterium	Faecalibacterium	1
otu_110_V3V5	GU:445	GU:386	0.78374	0.74416	NA	0	Prevotella	Prevotella	1
otu_1016_V3V5	GU:34	GU:63	0.782893	0.689794	83.89	1130	Faecalibacterium	Faecalibacterium	1
otu_158_V1V3	GU:83	GU:87	0.779546	0.683563	NA	0	NA	Oscillibacter	NA
otu_998_V3V5	GU:386	GU:445	0.778882	0.757791	NA	0	Prevotella	Prevotella	1
otu_55_V3V5	GU:29	GU:67	0.777465	0.76039	83.79	1098	Alistipes	Alistipes	1
otu_1347_V1V3	GU:70	GU:34	0.77625	0.733315	84.34	1130	Faecalibacterium	Faecalibacterium	1
otu_1221_V3V5	GU:128	GU:125	0.773505	0.681031	90.65	1134	Faecalibacterium	Faecalibaccterium	1
otu_132_V3V5	GU:445	GU:386	0.768207	0.732768	NA	0	Prevotella	Prevotella	1
otu_681_V1V3	GU:125	GU:82	0.766496	0.742929	90.92	1123	Faecalibacterium	Faecalibacterium	1
otu_151_V1V3	GU:53	GU:68	0.764087	0.748159	NA	0	Alistipes	Alistipes	1
otu_1334_V1V3	GU:70	GU:82	0.763099	0.705743	81.56	1144	Faecalibacterium	Faecalibacterium	1
otu_1006_V3V5	GU:445	GU:386	0.763015	0.677472	NA	0	Prevotella	Prevotella	1
otu_886_V3V5	GU:29	GU:67	0.761465	0.733797	83.79	1098	Alistipes	Alistipes	1
otu_391_V3V5	GU:31	GU:66	0.760773	0.70975	NA	0	NA	NA	NA
otu_1338_V1V3	GU:67	GU:29	0.759272	0.665092	83.79	1098	Alistipes	Alistipes	1
otu_1046_V1V3	GU:46	GU:172	0.759038	0.666935	NA	0	Eubacterium	Faecalibacterium	0
otu_194_V3V5	GU:386	GU:445	0.756402	0.74044	NA	0	Prevotella	Prevotella	1
otu_41_V1V3	GU:206	GU:125	0.756288	0.71254	NA	0	Faecalibacterium	Faecalibaccterium	1
otu_76_V3V5	GU:445	GU:386	0.750875	0.698505	NA	0	Prevotella	Prevotella	1
otu_99_V3V5	GU:70	GU:82	0.748638	0.721399	81.56	1144	Faecalibacterium	Faecalibacterium	1
otu_1194_V1V3	GU:386	GU:445	0.747338	0.744698	NA	0	Prevotella	Prevotella	1
otu_41_V3V5	GU:386	GU:445	0.745073	0.699911	NA	0	Prevotella	Prevotella	1
otu_307_V3V5	GU:301	GU:386	0.743211	0.690967	77.42	1094	Prevotella	Prevotella	1
otu_720_V1V3	GU:103	GU:49	0.741532	0.69184	NA	0	NA	NA	NA
otu_362_V3V5	GU:29	GU:67	0.736339	0.728394	83.79	1098	Alistipes	Alistipes	1
otu_142_V1V3	GU:82	GU:8	0.736156	0.684988	80.36	56	Faecalibacterium	Ruminococcus	0
otu_1038_V3V5	GU:29	GU:67	0.735223	0.674186	83.79	1098	Alistipes	Alistipes	1
otu_949_V3V5	GU:445	GU:386	0.733983	0.694365	NA	0	Prevotella	Prevotella	1
otu_1151_V3V5	GU:128	GU:125	0.731931	0.709944	90.65	1134	Faecalibacterium	Faecalibaccterium	1
otu_525_V3V5	GU:386	GU:445	0.72263	0.711307	NA	0	Prevotella	Prevotella	1
otu_730_V1V3	GU:98	GU:3	0.722161	0.720905	74.13	1125	Bacteroides	Bacteroides	1
otu_1363_V1V3	GU:125	GU:172	0.720866	0.712756	NA	0	Faecalibacterium	Faecalibacterium	1
otu_1036_V3V5	GU:445	GU:386	0.717879	0.716098	NA	0	Prevotella	Prevotella	1
otu_1434_V1V3	GU:172	GU:46	0.716703	0.689288	NA	0	Faecalibacterium	Eubacterium	0
otu_1379_V1V3	GU:46	GU:128	0.71618	0.657705	75.07	341	Eubacterium	Faecalibaccterium	0
otu_600_V3V5	GU:6	GU:222	0.713466	0.686081	96.83	1104	Bacteroides	Bacteroides	1
otu_1173_V1V3	GU:49	GU:121	0.712107	0.681023	NA	0	NA	NA	NA
otu_504_V3V5	GU:445	GU:386	0.711039	0.677932	NA	0	Prevotella	Prevotella	1
otu_46_V3V5	GU:386	GU:445	0.709407	0.688769	NA	0	Prevotella	Prevotella	1
otu_1086_V3V5	GU:445	GU:386	0.70859	0.702008	NA	0	Prevotella	Prevotella	1
otu_954_V3V5	GU:29	GU:67	0.705449	0.650705	83.79	1098	Alistipes	Alistipes	1
otu_762_V1V3	GU:125	GU:172	0.705156	0.683679	NA	0	Faecalibacterium	Faecalibacterium	1
otu_385_V3V5	GU:445	GU:386	0.700667	0.693295	NA	0	Prevotella	Prevotella	1
otu_1082_V3V5	GU:46	GU:125	0.699682	0.686332	75.3	336	Eubacterium	Faecalibaccterium	0
otu_989_V1V3	GU:83	GU:87	0.698145	0.687869	NA	0	NA	Oscillibacter	NA
otu_963_V3V5	GU:67	GU:29	0.694598	0.690066	83.79	1098	Alistipes	Alistipes	1
otu_1181_V3V5	GU:246	GU:48	0.694545	0.663904	93.03	1104	Parabacteroides	Parabacteroides	1
otu_775_V3V5	GU:46	GU:82	0.694189	0.687484	75.15	342	Eubacterium	Faecalibacterium	0
otu_493_V3V5	GU:246	GU:48	0.693291	0.661996	93.03	1104	Parabacteroides	Parabacteroides	1
otu_553_V3V5	GU:103	GU:49	0.693093	0.672319	NA	0	NA	NA	NA
otu_1075_V1V3	GU:172	GU:125	0.692118	0.654107	NA	0	Faecalibacterium	Faecalibaccterium	1
otu_50_V3V5	GU:246	GU:48	0.689789	0.663576	93.03	1104	Parabacteroides	Parabacteroides	1
otu_622_V3V5	GU:125	GU:82	0.688401	0.670166	90.92	1123	Faecalibacterium	Faecalibacterium	1
otu_914_V3V5	GU:246	GU:48	0.687898	0.656935	93.03	1104	Parabacteroides	Parabacteroides	1
otu_928_V3V5	GU:125	GU:82	0.68787	0.657638	90.92	1123	Faecalibacterium	Faecalibacterium	1
otu_896_V1V3	GU:87	GU:121	0.683539	0.657109	NA	0	Bacteroides	NA	NA
otu_1194_V3V5	GU:119	GU:69	0.682912	0.667419	90.24	1096	Bifidobacterium	Bifidobacterium	1
otu_1001_V1V3	GU:246	GU:11	0.674721	0.663589	77.88	104	Parabacteroides	Oscillibacter	0
otu_1261_V1V3	GU:125	GU:42	0.672568	0.663577	72.93	133	Faecalibacterium	Dorea	0
otu_396_V1V3	GU:83	GU:49	0.665933	0.658996	NA	0	NA	NA	NA
otu_410_V1V3	GU:82	GU:37	0.665505	0.651363	71.78	241	Faecalibacterium	Ruminococcus	0
otu_984_V3V5	GU:201	GU:188	0.661359	0.655092	NA	0	NA	NA	NA
otu_1112_V3V5	GU:125	GU:40	0.655576	0.652066	75.61	123	Faecalibacterium	Bacteroides	0
